# Supplementary material for: Glioblastoma antitumoral activity of tetrahydroquinoline-derived triarylmethanes
Source: RSC Med Chem. 2025 Oct 24;16(12):6204–13. doi: 10.1039/d5md00585j (PMC12613095; doi:10.1039/d5md00585j)
Supplement: MD-016-D5MD00585J-s002 [file MD-016-D5MD00585J-s002.cif]

# Supplementary Information (SI) for RSC Medicinal Chemistry.
# This journal is © The Royal Society of Chemistry 2025

####################################################################### 
# 
# This file contains crystal structure data downloaded from the 
# Cambridge Structural Database (CSD) hosted by the Cambridge 
# Crystallographic Data Centre (CCDC).
# 
# Full information about CCDC data access policies and citation 
# guidelines are available at http://www.ccdc.cam.ac.uk/access/V1 
# 
# Audit and citation data items may have been added by the CCDC. 
# Please retain this information to preserve the provenance of 
# this file and to allow appropriate attribution of the data. 
# 
#######################################################################

data_8a_prime
_database_code_depnum_ccdc_archive 'CCDC 2468967'
loop_
_audit_author_name
_audit_author_address
'Filipe Almeida Paz'
;University of Aveiro CICECO Aveiro Institute of Materials
Portugal
;
_audit_update_record             
;
2025-07-01 deposited with the CCDC.	2025-10-24 downloaded from the CCDC.
;
#==============================================================================

#=============================================================================
_audit_creation_method           'SHELXL-2019/3, manual editing plus enCIFer'
_audit_creation_date             '1 July 2025'
_shelx_SHELXL_version_number     2019/3
#=============================================================================

_chemical_name_systematic        ?
_chemical_name_common            ?
_chemical_melting_point          ?
_chemical_formula_moiety         'C23 H19 Cl F3 N O'
_chemical_formula_sum            'C23 H19 Cl F3 N O'
_chemical_formula_weight         417.84

loop_
_atom_type_symbol
_atom_type_description
_atom_type_scat_dispersion_real
_atom_type_scat_dispersion_imag
_atom_type_scat_source
C C 0.0033 0.0016 'International Tables Vol C Tables 4.2.6.8 and 6.1.1.4'
H H 0.0000 0.0000 'International Tables Vol C Tables 4.2.6.8 and 6.1.1.4'
N N 0.0061 0.0033 'International Tables Vol C Tables 4.2.6.8 and 6.1.1.4'
O O 0.0106 0.0060 'International Tables Vol C Tables 4.2.6.8 and 6.1.1.4'
Cl Cl 0.1484 0.1585 'International Tables Vol C Tables 4.2.6.8 and 6.1.1.4'
F F 0.0171 0.0103 'International Tables Vol C Tables 4.2.6.8 and 6.1.1.4'

#=============================================================================
# CRYSTAL DATA
#=============================================================================

_space_group_crystal_system      monoclinic
_space_group_IT_number           14
_space_group_name_H-M_alt        'P 21/c'
_space_group_name_Hall           '-P 2ybc'

_shelx_space_group_comment       
;
The symmetry employed for this shelxl refinement is uniquely defined
by the following loop, which should always be used as a source of
symmetry information in preference to the above space-group names.
They are only intended as comments.
;

loop_
_space_group_symop_operation_xyz
'x, y, z'
'-x, y+1/2, -z+1/2'
'-x, -y, -z'
'x, -y-1/2, z-1/2'

_cell_length_a                   11.45488(17)
_cell_length_b                   17.2029(3)
_cell_length_c                   9.67733(13)
_cell_angle_alpha                90
_cell_angle_beta                 97.5738(13)
_cell_angle_gamma                90
_cell_volume                     1890.35(5)
_cell_formula_units_Z            4
_cell_measurement_temperature    150(2)
_cell_measurement_reflns_used    17240
_cell_measurement_theta_min      2.1130
_cell_measurement_theta_max      25.4240
_cell_oxdiff_length_a            11.45610(16)
_cell_oxdiff_length_b            17.2000(3)
_cell_oxdiff_length_c            9.67827(12)
_cell_oxdiff_angle_alpha         90.0175(11)
_cell_oxdiff_angle_beta          97.5891(11)
_cell_oxdiff_angle_gamma         89.9794(12)
_cell_oxdiff_volume              1890.35(5)
_cell_oxdiff_measurement_reflns_used 17240

#=============================================================================
# EXPERIMENTAL DATA
#============================================================================= 

_exptl_crystal_description       Block
_exptl_crystal_colour            Yellow
_exptl_crystal_density_meas      ?
_exptl_crystal_density_method    ?
_exptl_crystal_density_diffrn    1.468
_exptl_crystal_F_000             864
_exptl_transmission_factor_min   ?
_exptl_transmission_factor_max   ?
_exptl_crystal_size_max          0.200
_exptl_crystal_size_mid          0.180
_exptl_crystal_size_min          0.130
_exptl_absorpt_coefficient_mu    0.246
_shelx_estimated_absorpt_T_min   0.953
_shelx_estimated_absorpt_T_max   0.969
_exptl_absorpt_correction_T_min  0.94027
_exptl_absorpt_correction_T_max  1.00000
_exptl_absorpt_correction_type   multi-scan
_exptl_absorpt_process_details   
;
CrysAlisPro 1.171.43.143a (Rigaku Oxford Diffraction, 2024)
Empirical absorption correction using spherical harmonics,
implemented in SCALE3 ABSPACK scaling algorithm.
;
_oxdiff_exptl_absorpt_empirical_full_min 0.915
_oxdiff_exptl_absorpt_empirical_full_max 1.147
_oxdiff_exptl_absorpt_empirical_details 
;
Empirical correction (ABSPACK) includes:
- Absorption correction using spherical harmonics
- Frame scaling
;
_diffrn_ambient_temperature      149.99(10)
_diffrn_ambient_environment      N~2~
_diffrn_source                   'micro-focus sealed X-ray tube'
_diffrn_source_type              'PhotonJet (Mo) X-ray Source'
_diffrn_radiation_probe          x-ray
_diffrn_radiation_type           'Mo K\a'
_diffrn_radiation_wavelength     0.71073
_diffrn_radiation_monochromator  mirror
_diffrn_measurement_device       'four-circle diffractometer'
_diffrn_measurement_device_type  
'XtaLAB Synergy, Single source at home/near, HyPix3000'
_diffrn_detector                 'Hybrid Pixel Array Detector'
_diffrn_detector_type            HyPix3000
_diffrn_detector_area_resol_mean 10.0000
_diffrn_reflns_number            22476
_diffrn_reflns_av_unetI/netI     0.0154
_diffrn_reflns_av_R_equivalents  0.0199
_diffrn_reflns_limit_h_min       -13
_diffrn_reflns_limit_h_max       13
_diffrn_reflns_limit_k_min       -20
_diffrn_reflns_limit_k_max       20
_diffrn_reflns_limit_l_min       -11
_diffrn_reflns_limit_l_max       11
_diffrn_reflns_theta_min         3.589
_diffrn_reflns_theta_max         25.349
_diffrn_reflns_theta_full        25.242
_diffrn_measured_fraction_theta_max 0.977
_diffrn_measured_fraction_theta_full 0.982
_diffrn_reflns_Laue_measured_fraction_max 0.977
_diffrn_reflns_Laue_measured_fraction_full 0.982
_diffrn_reflns_point_group_measured_fraction_max 0.977
_diffrn_reflns_point_group_measured_fraction_full 0.982
_reflns_number_total             3385
_reflns_number_gt                3059
_reflns_threshold_expression     'I > 2\s(I)'
_reflns_Friedel_coverage         0.000
_reflns_Friedel_fraction_max     .
_reflns_Friedel_fraction_full    .

_reflns_special_details          
;
 Reflections were merged by SHELXL according to the crystal
 class for the calculation of statistics and refinement.
 
 _reflns_Friedel_fraction is defined as the number of unique
 Friedel pairs measured divided by the number that would be
 possible theoretically, ignoring centric projections and
 systematic absences.
;

_diffrn_orient_matrix_type       
'CrysAlisPro convention (1999,Acta A55,543-557)'
_diffrn_orient_matrix_UB_11      -0.0610926000
_diffrn_orient_matrix_UB_12      -0.0063126000
_diffrn_orient_matrix_UB_13      -0.0198749000
_diffrn_orient_matrix_UB_21      -0.0114950000
_diffrn_orient_matrix_UB_22      0.0132118000
_diffrn_orient_matrix_UB_23      0.0663139000
_diffrn_orient_matrix_UB_31      -0.0060856000
_diffrn_orient_matrix_UB_32      0.0385514000
_diffrn_orient_matrix_UB_33      -0.0259599000
_diffrn_measurement_details      
;
List of Runs (angles in degrees, time in seconds):

  # Type    Start    End  Width  t~exp~   \w     \q     \k     \f   Frames
#--------------------------------------------------------------------------
  1  \w    -65.00  32.00   0.50   30.00    --   16.65 -26.00-146.00  194
  2  \w    -65.00  32.00   0.50   30.00    --   16.65 -26.00-146.00  194
  3  \w    -32.00  65.00   0.50   30.00    --  -17.28  26.00  16.00  194
  4  \w    -99.00  26.00   0.50   30.00    --  -17.28 -26.00-146.00  250
  5  \w     16.00  93.00   0.50   30.00    --   16.65  15.00-180.00  154
  6  \w    -69.00  22.00   0.50   30.00    --   16.65 -15.00 120.00  182
  7  \w     19.00  69.00   0.50   30.00    --   16.65  26.00  16.00  100
  8  \w     13.00  74.00   0.50   30.00    --   16.65-125.00  60.00  122
  9  \w    -24.00  39.00   0.50   30.00    --   16.65  15.00-180.00  126
 10  \w    -59.00 -10.00   0.50   30.00    --   16.65 -45.00 120.00   98
 11  \w     -1.00  49.00   0.50   30.00    --   16.65 -45.00 120.00  100
 12  \w     14.00  74.00   0.50   30.00    --   16.65-125.00-120.00  120
 13  \w    -61.00  48.00   0.50   30.00    --   16.65 -45.00-150.00  218
 14  \w    -26.00  19.00   0.50   30.00    --  -17.28 -95.00-180.00   90
 15  \w    -53.00 -19.00   0.50   30.00    --  -17.28 125.00-180.00   68
 16  \w    -19.00  15.00   0.50   30.00    --  -17.28 -95.00 -30.00   68
 17  \w     -7.00  21.00   0.50   30.00    --  -17.28 -95.00  90.00   56
 18  \w    -13.00  25.00   0.50   30.00    --  -17.28 -95.00-120.00   76
;
_diffrn_measurement_method       '\w scans'
_diffrn_oxdiff_digest_frames     
;
01e26d9334202c19a697357b9eb1bfcd9b000250a69
;
_diffrn_oxdiff_digest_hkl        
;
434ca5323bd2a2decbc1495127636a4a3f9965
;

_computing_data_collection       'CrysAlisPro 1.171.43.143a (Rigaku OD, 2024)'
_computing_cell_refinement       'CrysAlisPro 1.171.43.143a (Rigaku OD, 2024)'
_computing_data_reduction        'CrysAlisPro 1.171.43.143a (Rigaku OD, 2024)'
_computing_structure_solution    'SHELXT 2014/5'
_computing_structure_refinement  'SHELXL-2019/2 (Sheldrick, 2019)'
_computing_molecular_graphics    DIAMOND
_computing_publication_material  SHELXL-2019/3


#=============================================================================
# REFINEMENT DATA
#=============================================================================

_refine_special_details          ?
_refine_ls_structure_factor_coef Fsqd
_refine_ls_matrix_type           full
_refine_ls_weighting_scheme      calc
_refine_ls_weighting_details     
'w=1/[\s^2^(Fo^2^)+(0.0354P)^2^+1.1666P] where P=(Fo^2^+2Fc^2^)/3'
_atom_sites_solution_primary     ?
_atom_sites_solution_secondary   ?
_atom_sites_solution_hydrogens   mixed
_refine_ls_hydrogen_treatment    mixed
_refine_ls_extinction_method     none
_refine_ls_extinction_coef       .
_refine_ls_number_reflns         3385
_refine_ls_number_parameters     266
_refine_ls_number_restraints     1
_refine_ls_R_factor_all          0.0367
_refine_ls_R_factor_gt           0.0333
_refine_ls_wR_factor_ref         0.0851
_refine_ls_wR_factor_gt          0.0830
_refine_ls_goodness_of_fit_ref   1.066
_refine_ls_restrained_S_all      1.067
_refine_ls_shift/su_max          0.001
_refine_ls_shift/su_mean         0.000

#=============================================================================
# ATOMIC COORDINATES AND DISPLACEMENT PARAMETERS
#=============================================================================

loop_
_atom_site_label
_atom_site_type_symbol
_atom_site_fract_x
_atom_site_fract_y
_atom_site_fract_z
_atom_site_U_iso_or_equiv
_atom_site_adp_type
_atom_site_occupancy
_atom_site_site_symmetry_order
_atom_site_calc_flag
_atom_site_refinement_flags_posn
_atom_site_refinement_flags_adp
_atom_site_refinement_flags_occupancy
_atom_site_disorder_assembly
_atom_site_disorder_group
Cl1 Cl 0.13248(4) 0.51374(2) 0.31131(5) 0.03350(13) Uani 1 1 d . . . . .
F1 F 0.93158(9) 0.21957(6) 0.53046(13) 0.0459(3) Uani 1 1 d . . . . .
F2 F 0.98383(9) 0.31639(7) 0.66272(11) 0.0435(3) Uani 1 1 d . . . . .
F3 F 0.93534(9) 0.33352(7) 0.44287(12) 0.0455(3) Uani 1 1 d . . . . .
O1 O 0.35288(10) 0.22123(6) 0.52038(12) 0.0267(3) Uani 1 1 d . . . . .
H1 H 0.327996 0.184343 0.467679 0.040 Uiso 1 1 calc R U . . .
N1 N 0.25694(11) 0.40785(8) 0.83653(13) 0.0206(3) Uani 1 1 d D . . . .
H1X H 0.2260(16) 0.3885(11) 0.7545(16) 0.031 Uiso 1 1 d D U . . .
C11 C 0.43136(13) 0.35797(9) 0.66758(15) 0.0179(3) Uani 1 1 d . . . . .
H11 H 0.408391 0.317977 0.733962 0.021 Uiso 1 1 calc R U . . .
C12 C 0.33530(12) 0.35838(9) 0.54071(15) 0.0176(3) Uani 1 1 d . . . . .
C13 C 0.28173(13) 0.42704(9) 0.48931(15) 0.0192(3) Uani 1 1 d . . . . .
H13 H 0.304205 0.474988 0.533774 0.023 Uiso 1 1 calc R U . . .
C14 C 0.19588(13) 0.42623(9) 0.37388(16) 0.0200(3) Uani 1 1 d . . . . .
C15 C 0.16065(13) 0.35792(9) 0.30670(16) 0.0223(3) Uani 1 1 d . . . . .
H15 H 0.101524 0.357960 0.228019 0.027 Uiso 1 1 calc R U . . .
C16 C 0.21322(13) 0.28935(9) 0.35631(16) 0.0230(3) Uani 1 1 d . . . . .
H16 H 0.189921 0.241803 0.310899 0.028 Uiso 1 1 calc R U . . .
C17 C 0.29981(13) 0.28873(9) 0.47179(16) 0.0198(3) Uani 1 1 d . . . . .
C18 C 0.55116(13) 0.33430(9) 0.62905(15) 0.0185(3) Uani 1 1 d . . . . .
C19 C 0.58683(14) 0.35540(9) 0.50241(15) 0.0218(3) Uani 1 1 d . . . . .
H19 H 0.531875 0.378978 0.432826 0.026 Uiso 1 1 calc R U . . .
C20 C 0.70153(14) 0.34256(9) 0.47600(16) 0.0230(3) Uani 1 1 d . . . . .
H20 H 0.724990 0.358149 0.389592 0.028 Uiso 1 1 calc R U . . .
C21 C 0.78164(13) 0.30697(9) 0.57598(16) 0.0223(3) Uani 1 1 d . . . . .
C22 C 0.74613(14) 0.28367(10) 0.70121(17) 0.0272(4) Uani 1 1 d . . . . .
H22 H 0.800260 0.258185 0.769236 0.033 Uiso 1 1 calc R U . . .
C23 C 0.63192(14) 0.29749(10) 0.72727(16) 0.0248(4) Uani 1 1 d . . . . .
H23 H 0.608520 0.281572 0.813523 0.030 Uiso 1 1 calc R U . . .
C24 C 0.90692(14) 0.29459(10) 0.55298(18) 0.0286(4) Uani 1 1 d . . . . .
C25 C 0.16139(14) 0.43598(10) 0.91290(19) 0.0286(4) Uani 1 1 d . . . . .
H25A H 0.181256 0.422953 1.012884 0.034 Uiso 1 1 calc R U . . .
H25B H 0.087642 0.408368 0.877572 0.034 Uiso 1 1 calc R U . . .
C26 C 0.35101(13) 0.46043(9) 0.82206(15) 0.0175(3) Uani 1 1 d . . . . .
C27 C 0.44111(13) 0.43613(8) 0.74544(14) 0.0174(3) Uani 1 1 d . . . . .
C28 C 0.53657(13) 0.48546(9) 0.74009(15) 0.0196(3) Uani 1 1 d . . . . .
H28 H 0.598386 0.469691 0.689813 0.023 Uiso 1 1 calc R U . . .
C29 C 0.54379(13) 0.55725(9) 0.80644(15) 0.0209(3) Uani 1 1 d . . . . .
H29 H 0.610915 0.589369 0.803751 0.025 Uiso 1 1 calc R U . . .
C30 C 0.45271(13) 0.58159(9) 0.87633(15) 0.0205(3) Uani 1 1 d . . . . .
H30 H 0.456647 0.631279 0.919513 0.025 Uiso 1 1 calc R U . . .
C31 C 0.35524(13) 0.53433(9) 0.88439(15) 0.0188(3) Uani 1 1 d . . . . .
C32 C 0.25389(14) 0.56410(10) 0.95427(17) 0.0246(4) Uani 1 1 d . . . . .
H32A H 0.244475 0.620656 0.937399 0.030 Uiso 1 1 calc R U . . .
H32B H 0.271090 0.555755 1.056144 0.030 Uiso 1 1 calc R U . . .
C33 C 0.14050(15) 0.52275(10) 0.89882(19) 0.0298(4) Uani 1 1 d . . . . .
H33A H 0.076635 0.538588 0.952550 0.036 Uiso 1 1 calc R U . . .
H33B H 0.116838 0.536528 0.799766 0.036 Uiso 1 1 calc R U . . .

loop_
_atom_site_aniso_label
_atom_site_aniso_U_11
_atom_site_aniso_U_22
_atom_site_aniso_U_33
_atom_site_aniso_U_23
_atom_site_aniso_U_13
_atom_site_aniso_U_12
Cl1 0.0332(2) 0.0207(2) 0.0413(3) 0.00198(17) -0.01491(18) 0.00336(17)
F1 0.0286(6) 0.0339(6) 0.0768(8) -0.0128(6) 0.0126(5) 0.0067(5)
F2 0.0212(5) 0.0592(8) 0.0469(6) -0.0132(6) -0.0071(4) 0.0022(5)
F3 0.0256(5) 0.0626(8) 0.0504(7) 0.0127(6) 0.0130(5) -0.0004(5)
O1 0.0299(6) 0.0157(6) 0.0320(6) -0.0029(5) -0.0053(5) 0.0025(5)
N1 0.0198(7) 0.0194(7) 0.0229(7) -0.0012(5) 0.0039(5) -0.0019(5)
C11 0.0196(7) 0.0160(8) 0.0177(7) 0.0011(6) 0.0016(6) 0.0001(6)
C12 0.0151(7) 0.0192(8) 0.0188(7) -0.0004(6) 0.0036(6) -0.0013(6)
C13 0.0187(7) 0.0165(8) 0.0223(7) -0.0017(6) 0.0026(6) -0.0016(6)
C14 0.0176(7) 0.0185(8) 0.0237(7) 0.0021(6) 0.0016(6) 0.0012(6)
C15 0.0173(7) 0.0259(9) 0.0226(7) -0.0020(6) -0.0007(6) -0.0014(6)
C16 0.0215(8) 0.0191(8) 0.0276(8) -0.0062(6) -0.0002(6) -0.0019(6)
C17 0.0191(7) 0.0170(8) 0.0235(7) 0.0001(6) 0.0040(6) 0.0011(6)
C18 0.0195(7) 0.0150(7) 0.0202(7) -0.0030(6) -0.0001(6) -0.0002(6)
C19 0.0225(8) 0.0225(8) 0.0194(7) -0.0002(6) -0.0011(6) 0.0039(6)
C20 0.0258(8) 0.0239(8) 0.0196(7) -0.0023(6) 0.0037(6) -0.0004(7)
C21 0.0196(8) 0.0193(8) 0.0276(8) -0.0043(6) 0.0015(6) -0.0004(6)
C22 0.0240(8) 0.0282(9) 0.0279(8) 0.0052(7) -0.0022(6) 0.0053(7)
C23 0.0247(8) 0.0265(9) 0.0229(8) 0.0055(7) 0.0025(6) 0.0035(7)
C24 0.0235(8) 0.0280(9) 0.0336(9) -0.0034(7) 0.0010(7) 0.0002(7)
C25 0.0218(8) 0.0279(9) 0.0379(9) -0.0008(7) 0.0106(7) -0.0019(7)
C26 0.0171(7) 0.0185(8) 0.0160(7) 0.0029(6) -0.0012(5) 0.0002(6)
C27 0.0194(7) 0.0173(8) 0.0146(7) 0.0025(6) -0.0013(5) 0.0014(6)
C28 0.0181(7) 0.0231(8) 0.0172(7) 0.0016(6) 0.0013(6) 0.0009(6)
C29 0.0192(7) 0.0223(8) 0.0199(7) 0.0018(6) -0.0019(6) -0.0042(6)
C30 0.0238(8) 0.0179(8) 0.0182(7) -0.0007(6) -0.0030(6) -0.0001(6)
C31 0.0197(7) 0.0192(8) 0.0164(7) 0.0018(6) -0.0014(6) 0.0032(6)
C32 0.0238(8) 0.0228(9) 0.0274(8) -0.0035(7) 0.0041(6) 0.0024(7)
C33 0.0232(8) 0.0314(10) 0.0352(9) -0.0037(7) 0.0057(7) 0.0033(7)

_geom_special_details            
;
 All esds (except the esd in the dihedral angle between two l.s. planes)
 are estimated using the full covariance matrix.  The cell esds are taken
 into account individually in the estimation of esds in distances, angles
 and torsion angles; correlations between esds in cell parameters are only
 used when they are defined by crystal symmetry.  An approximate (isotropic)
 treatment of cell esds is used for estimating esds involving l.s. planes.
;

loop_
_geom_bond_atom_site_label_1
_geom_bond_atom_site_label_2
_geom_bond_distance
_geom_bond_site_symmetry_2
_geom_bond_publ_flag
Cl1 C14 1.7448(15) . ?
F1 C24 1.345(2) . ?
F2 C24 1.3409(19) . ?
F3 C24 1.335(2) . ?
O1 C17 1.3651(18) . ?
O1 H1 0.8400 . ?
N1 C26 1.4279(19) . ?
N1 C25 1.480(2) . ?
N1 H1X 0.890(14) . ?
C11 C18 1.524(2) . ?
C11 C12 1.537(2) . ?
C11 C27 1.538(2) . ?
C11 H11 1.0000 . ?
C12 C13 1.392(2) . ?
C12 C17 1.405(2) . ?
C13 C14 1.388(2) . ?
C13 H13 0.9500 . ?
C14 C15 1.377(2) . ?
C15 C16 1.381(2) . ?
C15 H15 0.9500 . ?
C16 C17 1.393(2) . ?
C16 H16 0.9500 . ?
C18 C23 1.389(2) . ?
C18 C19 1.390(2) . ?
C19 C20 1.389(2) . ?
C19 H19 0.9500 . ?
C20 C21 1.385(2) . ?
C20 H20 0.9500 . ?
C21 C22 1.387(2) . ?
C21 C24 1.496(2) . ?
C22 C23 1.385(2) . ?
C22 H22 0.9500 . ?
C23 H23 0.9500 . ?
C25 C33 1.515(2) . ?
C25 H25A 0.9900 . ?
C25 H25B 0.9900 . ?
C26 C31 1.405(2) . ?
C26 C27 1.411(2) . ?
C27 C28 1.391(2) . ?
C28 C29 1.389(2) . ?
C28 H28 0.9500 . ?
C29 C30 1.381(2) . ?
C29 H29 0.9500 . ?
C30 C31 1.392(2) . ?
C30 H30 0.9500 . ?
C31 C32 1.508(2) . ?
C32 C33 1.516(2) . ?
C32 H32A 0.9900 . ?
C32 H32B 0.9900 . ?
C33 H33A 0.9900 . ?
C33 H33B 0.9900 . ?

loop_
_geom_angle_atom_site_label_1
_geom_angle_atom_site_label_2
_geom_angle_atom_site_label_3
_geom_angle
_geom_angle_site_symmetry_1
_geom_angle_site_symmetry_3
_geom_angle_publ_flag
C17 O1 H1 109.5 . . ?
C26 N1 C25 117.33(13) . . ?
C26 N1 H1X 111.5(12) . . ?
C25 N1 H1X 109.5(12) . . ?
C18 C11 C12 112.26(12) . . ?
C18 C11 C27 110.11(12) . . ?
C12 C11 C27 112.67(12) . . ?
C18 C11 H11 107.2 . . ?
C12 C11 H11 107.2 . . ?
C27 C11 H11 107.2 . . ?
C13 C12 C17 117.88(13) . . ?
C13 C12 C11 121.64(13) . . ?
C17 C12 C11 120.48(13) . . ?
C14 C13 C12 120.74(14) . . ?
C14 C13 H13 119.6 . . ?
C12 C13 H13 119.6 . . ?
C15 C14 C13 121.40(14) . . ?
C15 C14 Cl1 119.32(12) . . ?
C13 C14 Cl1 119.28(12) . . ?
C14 C15 C16 118.51(14) . . ?
C14 C15 H15 120.7 . . ?
C16 C15 H15 120.7 . . ?
C15 C16 C17 121.14(14) . . ?
C15 C16 H16 119.4 . . ?
C17 C16 H16 119.4 . . ?
O1 C17 C16 121.37(14) . . ?
O1 C17 C12 118.30(13) . . ?
C16 C17 C12 120.33(14) . . ?
C23 C18 C19 118.41(14) . . ?
C23 C18 C11 119.63(13) . . ?
C19 C18 C11 121.65(13) . . ?
C20 C19 C18 121.05(14) . . ?
C20 C19 H19 119.5 . . ?
C18 C19 H19 119.5 . . ?
C21 C20 C19 119.83(14) . . ?
C21 C20 H20 120.1 . . ?
C19 C20 H20 120.1 . . ?
C20 C21 C22 119.62(14) . . ?
C20 C21 C24 121.27(14) . . ?
C22 C21 C24 119.09(14) . . ?
C23 C22 C21 120.15(15) . . ?
C23 C22 H22 119.9 . . ?
C21 C22 H22 119.9 . . ?
C22 C23 C18 120.90(15) . . ?
C22 C23 H23 119.5 . . ?
C18 C23 H23 119.5 . . ?
F3 C24 F2 106.74(14) . . ?
F3 C24 F1 105.88(14) . . ?
F2 C24 F1 105.47(14) . . ?
F3 C24 C21 112.76(14) . . ?
F2 C24 C21 112.66(14) . . ?
F1 C24 C21 112.75(14) . . ?
N1 C25 C33 113.30(13) . . ?
N1 C25 H25A 108.9 . . ?
C33 C25 H25A 108.9 . . ?
N1 C25 H25B 108.9 . . ?
C33 C25 H25B 108.9 . . ?
H25A C25 H25B 107.7 . . ?
C31 C26 C27 120.48(14) . . ?
C31 C26 N1 120.98(13) . . ?
C27 C26 N1 118.53(13) . . ?
C28 C27 C26 118.16(14) . . ?
C28 C27 C11 121.46(13) . . ?
C26 C27 C11 120.36(13) . . ?
C29 C28 C27 121.63(14) . . ?
C29 C28 H28 119.2 . . ?
C27 C28 H28 119.2 . . ?
C30 C29 C28 119.54(14) . . ?
C30 C29 H29 120.2 . . ?
C28 C29 H29 120.2 . . ?
C29 C30 C31 120.92(14) . . ?
C29 C30 H30 119.5 . . ?
C31 C30 H30 119.5 . . ?
C30 C31 C26 119.15(14) . . ?
C30 C31 C32 119.83(14) . . ?
C26 C31 C32 120.98(13) . . ?
C31 C32 C33 110.86(13) . . ?
C31 C32 H32A 109.5 . . ?
C33 C32 H32A 109.5 . . ?
C31 C32 H32B 109.5 . . ?
C33 C32 H32B 109.5 . . ?
H32A C32 H32B 108.1 . . ?
C25 C33 C32 108.23(14) . . ?
C25 C33 H33A 110.1 . . ?
C32 C33 H33A 110.1 . . ?
C25 C33 H33B 110.1 . . ?
C32 C33 H33B 110.1 . . ?
H33A C33 H33B 108.4 . . ?

loop_
_geom_torsion_atom_site_label_1
_geom_torsion_atom_site_label_2
_geom_torsion_atom_site_label_3
_geom_torsion_atom_site_label_4
_geom_torsion
_geom_torsion_site_symmetry_1
_geom_torsion_site_symmetry_2
_geom_torsion_site_symmetry_3
_geom_torsion_site_symmetry_4
_geom_torsion_publ_flag
C18 C11 C12 C13 -113.11(15) . . . . ?
C27 C11 C12 C13 11.89(19) . . . . ?
C18 C11 C12 C17 66.15(18) . . . . ?
C27 C11 C12 C17 -168.85(13) . . . . ?
C17 C12 C13 C14 0.2(2) . . . . ?
C11 C12 C13 C14 179.44(13) . . . . ?
C12 C13 C14 C15 0.2(2) . . . . ?
C12 C13 C14 Cl1 -179.08(11) . . . . ?
C13 C14 C15 C16 -0.3(2) . . . . ?
Cl1 C14 C15 C16 178.93(12) . . . . ?
C14 C15 C16 C17 0.1(2) . . . . ?
C15 C16 C17 O1 -179.33(14) . . . . ?
C15 C16 C17 C12 0.2(2) . . . . ?
C13 C12 C17 O1 179.20(13) . . . . ?
C11 C12 C17 O1 -0.1(2) . . . . ?
C13 C12 C17 C16 -0.3(2) . . . . ?
C11 C12 C17 C16 -179.61(13) . . . . ?
C12 C11 C18 C23 -151.03(14) . . . . ?
C27 C11 C18 C23 82.57(17) . . . . ?
C12 C11 C18 C19 35.50(19) . . . . ?
C27 C11 C18 C19 -90.89(16) . . . . ?
C23 C18 C19 C20 -2.2(2) . . . . ?
C11 C18 C19 C20 171.34(14) . . . . ?
C18 C19 C20 C21 1.1(2) . . . . ?
C19 C20 C21 C22 0.7(2) . . . . ?
C19 C20 C21 C24 -177.96(15) . . . . ?
C20 C21 C22 C23 -1.4(2) . . . . ?
C24 C21 C22 C23 177.27(15) . . . . ?
C21 C22 C23 C18 0.3(3) . . . . ?
C19 C18 C23 C22 1.5(2) . . . . ?
C11 C18 C23 C22 -172.21(15) . . . . ?
C20 C21 C24 F3 11.8(2) . . . . ?
C22 C21 C24 F3 -166.85(15) . . . . ?
C20 C21 C24 F2 132.72(16) . . . . ?
C22 C21 C24 F2 -45.9(2) . . . . ?
C20 C21 C24 F1 -108.04(18) . . . . ?
C22 C21 C24 F1 73.3(2) . . . . ?
C26 N1 C25 C33 30.6(2) . . . . ?
C25 N1 C26 C31 3.3(2) . . . . ?
C25 N1 C26 C27 -177.76(13) . . . . ?
C31 C26 C27 C28 3.4(2) . . . . ?
N1 C26 C27 C28 -175.54(13) . . . . ?
C31 C26 C27 C11 -175.09(12) . . . . ?
N1 C26 C27 C11 5.9(2) . . . . ?
C18 C11 C27 C28 17.64(18) . . . . ?
C12 C11 C27 C28 -108.52(15) . . . . ?
C18 C11 C27 C26 -163.87(13) . . . . ?
C12 C11 C27 C26 69.97(17) . . . . ?
C26 C27 C28 C29 -0.7(2) . . . . ?
C11 C27 C28 C29 177.82(13) . . . . ?
C27 C28 C29 C30 -1.9(2) . . . . ?
C28 C29 C30 C31 1.7(2) . . . . ?
C29 C30 C31 C26 1.0(2) . . . . ?
C29 C30 C31 C32 -176.53(14) . . . . ?
C27 C26 C31 C30 -3.6(2) . . . . ?
N1 C26 C31 C30 175.36(13) . . . . ?
C27 C26 C31 C32 173.88(13) . . . . ?
N1 C26 C31 C32 -7.2(2) . . . . ?
C30 C31 C32 C33 154.83(14) . . . . ?
C26 C31 C32 C33 -22.6(2) . . . . ?
N1 C25 C33 C32 -59.03(18) . . . . ?
C31 C32 C33 C25 53.53(18) . . . . ?

loop_
_geom_hbond_atom_site_label_D
_geom_hbond_atom_site_label_H
_geom_hbond_atom_site_label_A
_geom_hbond_distance_DH
_geom_hbond_distance_HA
_geom_hbond_distance_DA
_geom_hbond_angle_DHA
_geom_hbond_site_symmetry_A
_geom_hbond_publ_flag
O1 H1 N1 0.84 2.13 2.9644(17) 177.3 4_565 yes
C16 H16 N1 0.95 2.69 3.438(2) 136.3 4_565 yes

_refine_diff_density_max         0.444
_refine_diff_density_min         -0.506
_refine_diff_density_rms         0.042

_shelx_res_file                  
;
TITL 2025_X_007 (150K) - DB2K9A - 8a'
    2025_X_007.res
    created by SHELXL-2019/3 at 14:16:58 on 06-Jun-2025
CELL 0.71073 11.454884 17.202857 9.677335 90 97.5738 90
ZERR 4 0.000172 0.000294 0.000126 0 0.0013 0

LATT 1

SYMM -X,0.5+Y,0.5-Z

SFAC C H N O Cl F
UNIT 92 76 4 4 4 12

LIST 4

L.S. 18

LIST 4

ACTA
CONF
WPDB
BOND $H

SHEL 5.8 0.83
SIZE 0.20 0.18 0.13
REM Yellow Block

PLAN  -5
TEMP -123

DFIX 0.95 N1 H1X

FMAP 2

EQIV $1 x, -y+1/2, z-1/2

HTAB O1 N1_$1
HTAB C16 N1_$1
HTAB

WGHT    0.035400    1.166600
FVAR       0.58715
CL1   5    0.132481    0.513739    0.311309    11.00000    0.03319    0.02069 =
         0.04129    0.00198   -0.01491    0.00336
F1    6    0.931580    0.219574    0.530458    11.00000    0.02864    0.03389 =
         0.07677   -0.01283    0.01262    0.00669
F2    6    0.983829    0.316392    0.662723    11.00000    0.02120    0.05923 =
         0.04686   -0.01322   -0.00710    0.00223
F3    6    0.935340    0.333521    0.442869    11.00000    0.02562    0.06260 =
         0.05043    0.01268    0.01304   -0.00040
O1    4    0.352879    0.221227    0.520379    11.00000    0.02990    0.01572 =
         0.03198   -0.00291   -0.00532    0.00249
AFIX 147
H1    2    0.327996    0.184343    0.467679    11.00000   -1.50000
AFIX   0
N1    3    0.256937    0.407846    0.836534    11.00000    0.01979    0.01943 =
         0.02293   -0.00118    0.00395   -0.00186
H1X   2    0.225976    0.388485    0.754483    11.00000   -1.50000
C11   1    0.431363    0.357974    0.667575    11.00000    0.01963    0.01600 =
         0.01773    0.00111    0.00162    0.00008
AFIX  13
H11   2    0.408391    0.317977    0.733962    11.00000   -1.20000
AFIX   0
C12   1    0.335298    0.358379    0.540705    11.00000    0.01512    0.01924 =
         0.01885   -0.00044    0.00363   -0.00125
C13   1    0.281727    0.427043    0.489311    11.00000    0.01875    0.01647 =
         0.02230   -0.00169    0.00260   -0.00155
AFIX  43
H13   2    0.304205    0.474988    0.533774    11.00000   -1.20000
AFIX   0
C14   1    0.195879    0.426232    0.373880    11.00000    0.01755    0.01849 =
         0.02368    0.00209    0.00157    0.00120
C15   1    0.160647    0.357920    0.306701    11.00000    0.01732    0.02595 =
         0.02264   -0.00195   -0.00068   -0.00143
AFIX  43
H15   2    0.101524    0.357960    0.228019    11.00000   -1.20000
AFIX   0
C16   1    0.213219    0.289350    0.356315    11.00000    0.02149    0.01905 =
         0.02760   -0.00616   -0.00017   -0.00192
AFIX  43
H16   2    0.189921    0.241803    0.310899    11.00000   -1.20000
AFIX   0
C17   1    0.299808    0.288726    0.471794    11.00000    0.01913    0.01703 =
         0.02352    0.00013    0.00402    0.00115
C18   1    0.551159    0.334304    0.629049    11.00000    0.01951    0.01501 =
         0.02016   -0.00296   -0.00007   -0.00021
C19   1    0.586832    0.355402    0.502410    11.00000    0.02255    0.02246 =
         0.01938   -0.00022   -0.00109    0.00386
AFIX  43
H19   2    0.531875    0.378978    0.432826    11.00000   -1.20000
AFIX   0
C20   1    0.701531    0.342562    0.475996    11.00000    0.02578    0.02394 =
         0.01961   -0.00230    0.00373   -0.00042
AFIX  43
H20   2    0.724990    0.358149    0.389592    11.00000   -1.20000
AFIX   0
C21   1    0.781643    0.306966    0.575976    11.00000    0.01959    0.01926 =
         0.02760   -0.00433    0.00154   -0.00044
C22   1    0.746129    0.283672    0.701209    11.00000    0.02401    0.02822 =
         0.02787    0.00525   -0.00220    0.00533
AFIX  43
H22   2    0.800260    0.258185    0.769236    11.00000   -1.20000
AFIX   0
C23   1    0.631922    0.297492    0.727274    11.00000    0.02474    0.02645 =
         0.02292    0.00550    0.00252    0.00353
AFIX  43
H23   2    0.608520    0.281572    0.813523    11.00000   -1.20000
AFIX   0
C24   1    0.906923    0.294586    0.552979    11.00000    0.02353    0.02797 =
         0.03365   -0.00338    0.00098    0.00018
C25   1    0.161395    0.435978    0.912903    11.00000    0.02180    0.02795 =
         0.03793   -0.00084    0.01061   -0.00193
AFIX  23
H25A  2    0.181256    0.422953    1.012884    11.00000   -1.20000
H25B  2    0.087642    0.408368    0.877572    11.00000   -1.20000
AFIX   0
C26   1    0.351008    0.460426    0.822056    11.00000    0.01709    0.01849 =
         0.01598    0.00293   -0.00120    0.00020
C27   1    0.441113    0.436130    0.745438    11.00000    0.01940    0.01733 =
         0.01460    0.00246   -0.00132    0.00140
C28   1    0.536572    0.485464    0.740088    11.00000    0.01813    0.02308 =
         0.01719    0.00163    0.00133    0.00092
AFIX  43
H28   2    0.598386    0.469691    0.689813    11.00000   -1.20000
AFIX   0
C29   1    0.543792    0.557247    0.806438    11.00000    0.01924    0.02232 =
         0.01988    0.00176   -0.00190   -0.00418
AFIX  43
H29   2    0.610915    0.589369    0.803751    11.00000   -1.20000
AFIX   0
C30   1    0.452706    0.581585    0.876333    11.00000    0.02380    0.01787 =
         0.01818   -0.00066   -0.00296   -0.00013
AFIX  43
H30   2    0.456647    0.631279    0.919513    11.00000   -1.20000
AFIX   0
C31   1    0.355241    0.534328    0.884386    11.00000    0.01969    0.01918 =
         0.01641    0.00179   -0.00141    0.00317
C32   1    0.253885    0.564104    0.954275    11.00000    0.02381    0.02283 =
         0.02740   -0.00351    0.00414    0.00240
AFIX  23
H32A  2    0.244475    0.620656    0.937399    11.00000   -1.20000
H32B  2    0.271090    0.555755    1.056144    11.00000   -1.20000
AFIX   0
C33   1    0.140501    0.522746    0.898822    11.00000    0.02316    0.03143 =
         0.03521   -0.00368    0.00569    0.00330
AFIX  23
H33A  2    0.076635    0.538588    0.952550    11.00000   -1.20000
H33B  2    0.116838    0.536528    0.799766    11.00000   -1.20000
AFIX   0
HKLF 4


REM  2025_X_007 (150K) - DB2K9A - 8a'
REM wR2 = 0.0851, GooF = S = 1.066, Restrained GooF = 1.067 for all data
REM R1 = 0.0333 for 3059 Fo > 4sig(Fo) and 0.0367 for all 3385 data
REM 266 parameters refined using 1 restraints

END

WGHT      0.0354      1.1666

REM Instructions for potential hydrogen bonds
HTAB O1 N1_$1
HTAB C16 N1_$1

REM Highest difference peak  0.444,  deepest hole -0.506,  1-sigma level  0.042
Q1    1   0.0884  0.5081  0.3757  11.00000  0.05    0.44
Q2    1   0.1729  0.4869  0.9899  11.00000  0.05    0.34
Q3    1   0.4417  0.3983  0.7124  11.00000  0.05    0.24
Q4    1   0.8329  0.2998  0.5583  11.00000  0.05    0.24
Q5    1   0.3119  0.5463  0.9188  11.00000  0.05    0.22
;
_shelx_res_checksum              18253

_shelx_hkl_file                  
;
   0   0   1 0.25775 0.15483  13
   0   0  -1 0.49153 0.17934  13
   0   0   1 0.37261 0.16701   3
   0   0  -1 0.38690 0.18351   3
   0   0  -1 0.43611 0.15961   4
   0   0   1 0.30468 0.16373   4
   0   0   1 0.26267 0.16650   9
   0   0  -1 0.23566 0.14475   9
   0   0  -1 0.11508 0.15380   2
   0   0   1 0.48476 0.18610   2
   0   0  -1 0.03820 0.13701   1
   0   0   1 0.52075 0.17955   1
   0   0   2 318.736 6.85378   1
   0   0  -2 310.288 6.88265   1
   0   0   2 316.795 6.40181  18
   0   0  -2 314.168 6.89980  13
   0   0   2 319.738 5.98824  12
   0   0   2 314.438 6.83901  13
   0   0   2 303.413 6.86228   4
   0   0  -2 307.731 6.76872   4
   0   0  -2 314.385 6.73115   9
   0   0   2 314.809 6.68552   9
   0   0  -2 304.156 6.92419   3
   0   0   2 304.053 6.78888   2
   0   0  -2 321.184 6.93795   2
   0   0   2 314.797 6.84219   3
   0   0   3-0.10803 0.51219   2
   0   0  -3-0.11803 0.38131   2
   0   0   3-0.21624 0.44394   1
   0   0  -3-0.11790 0.42258   1
   0   0   3-0.07705 0.30095  18
   0   0   3 0.10759 0.48200  13
   0   0  -3 0.34985 0.41796  13
   0   0   3 0.11927 0.37022   4
   0   0  -3 0.10407 0.43738   4
   0   0   3 0.32326 0.23770  12
   0   0  -3 0.61752 0.43254   9
   0   0   3-0.09546 0.40119   9
   0   0  -3 0.24545 0.20603   8
   0   0   3-0.21502 0.46198   3
   0   0  -3-0.12037 0.41773   3
   0   0  -4 351.525 9.20345   1
   0   0  -4 360.836 9.22329  13
   0   0   4 377.964 7.49844  12
   0   0   4 357.506 8.30164  18
   0   0   4 375.812 9.43189   4
   0   0  -4 379.483 8.95949   5
   0   0  -4 375.476 9.01867   9
   0   0   4 362.308 8.71713   9
   0   0  -4 356.870 7.12784   8
   0   0  -4 370.393 9.31492   2
   0   0  -4 371.548 9.49428   3
   0   0  -5-0.20089 0.64901   1
   0   0  -5 0.40106 0.76232   2
   0   0   5 0.12789 0.51248  18
   0   0  -5 0.19849 0.73329  13
   0   0  -5 0.50807 0.66146   5
   0   0   5-0.20581 0.69001   4
   0   0  -5 1.04471 0.71495   9
   0   0  -5 0.20865 0.72408   3
   0   0  -6 1077.20 22.6628   5
   0   0  -6 1134.51 23.6466  13
   0   0   6 1069.16 23.5638   4
   0   0  -6 1075.95 22.7333   9
   0   0  -6 1068.24 23.4074   2
   0   0  -6 1068.57 23.6681   3
   0   0  -6 1099.14 23.5365   1
   0   0  -7 0.56635 0.84153  13
   0   0  -7-0.60412 0.85588   3
   0   0   7-0.29789 0.92461   4
   0   0  -7 0.23875 0.67650   5
   0   0  -7 0.24600 0.73105   9
   0   0  -7-0.57094 0.92225   1
   0   0  -7-0.28699 0.85287   2
   0   0   8 47.9376 4.02857   4
   0   0  -8 50.1746 4.05501   2
   0   0  -8 46.4287 3.91011   1
   0   0  -8 50.5297 3.92751  13
   0   0   9-1.17610 1.11081   4
   0   0  -9-0.37397 1.20817   2
   0   0  -9 0.37323 1.20578   1
   0   0  -9 0.36911 1.09691  13
   0   0  10 1.76155 1.52864   4
   0   0 -10 2.50122 1.79167   1
   0   0 -10 2.50200 1.54093   2
   0   0 -10 1.63193 1.46263  13
   0   0  11-1.94928 1.85264   4
   0   0 -11-0.91604 1.64169   2
   0   0 -11-0.44364 1.31852  13
   0   1   1 304.090 6.00223   1
   0   1  -1 297.254 5.99159   1
   0  -1   1 301.352 5.98333   1
   0  -1  -1 312.837 6.04397   1
   0   1   1 301.121 5.87558  13
   0  -1   1 303.484 5.94163  12
   0   1  -1 309.136 5.96635  12
   0   1  -1 309.882 6.13018  13
   0  -1  -1 313.173 5.90118  13
   0  -1   1 307.794 6.11571  13
   0   1  -1 301.637 6.01954  16
   0  -1   1 315.656 6.10257  16
   0   1  -1 303.145 6.02544  15
   0  -1   1 303.779 5.99452   4
   0   1   1 316.811 6.04382   4
   0  -1  -1 314.410 6.02146   4
   0   1  -1 297.210 5.96223   4
   0  -1   1 309.580 5.90570   8
   0  -1  -1 317.870 6.19418   9
   0   1   1 314.319 6.15399   9
   0   1  -1 302.919 5.91096   8
   0  -1  -1 324.683 6.09433   3
   0  -1   1 315.162 6.01690   3
   0   1  -1 300.238 6.01365   3
   0  -1   1 299.975 5.97237   2
   0   1   1 306.283 6.01185   3
   0   1   1 312.597 6.01441   2
   0  -1  -1 318.174 6.06118   2
   0   1  -1 296.636 6.00335   2
   0  -1   2 1138.82 21.0598   1
   0   1  -2 1165.30 21.1766   1
   0   1   2 1105.26 21.0294   1
   0  -1  -2 1161.60 21.1684   1
   0   1   2 1173.48 20.1785  18
   0  -1   2 1150.23 20.9627  18
   0   1  -2 1153.60 20.5843  12
   0   1   2 1117.00 20.9285  13
   0  -1  -2 1127.50 20.9719  13
   0  -1   2 1163.74 21.2265  13
   0   1  -2 1186.26 21.3115  13
   0  -1   2 1161.40 20.5297  12
   0  -1  -2 1137.20 20.9893   4
   0   1  -2 1163.98 21.0152   4
   0   1   2 1155.09 21.1861   4
   0  -1   2 1173.90 21.2122   4
   0   1  -2 1174.56 20.6961   9
   0   1   2 1161.15 21.1260   9
   0  -1   2 1164.75 20.3959   8
   0  -1  -2 1146.38 21.2082   9
   0   1  -2 1166.75 20.4296   8
   0  -1   2 1157.92 20.6466   9
   0  -1   2 1199.32 21.1117   3
   0  -1  -2 1132.61 21.2020   3
   0  -1   2 1151.93 21.0848   2
   0  -1  -2 1178.46 21.1991   2
   0   1   2 1128.98 21.0675   2
   0   1  -2 1167.35 21.1822   2
   0   1   2 1154.21 21.1053   3
   0   1  -2 1143.74 21.1985   3
   0   1  -3 1.29346 0.55771   1
   0  -1   3 0.53999 0.47430   2
   0   1  -3 0.82386 0.44765   2
   0   1   3 0.54136 0.47549   2
   0  -1  -3 1.53556 0.50779   1
   0  -1   3 0.64836 0.47457   1
   0  -1  -3 1.06435 0.51932   2
   0   1   3 0.10834 0.43440   1
   0   1   3 1.30598 0.38384  18
   0  -1   3 0.28382 0.35994  18
   0   1   3 1.43622 0.53618  13
   0   1  -3 0.73566 0.51550  13
   0  -1   3 1.12711 0.51516  13
   0  -1  -3 0.66345 0.42060  13
   0   1  -3 0.79469 0.42631   5
   0  -1   3 0.95179 0.51146   4
   0   1  -3 1.34901 0.55807   4
   0  -1  -3 0.83394 0.51180   4
   0   1   3 0.83685 0.50265   4
   0   1  -3 0.60291 0.29442  12
   0  -1   3 1.85620 0.41778  12
   0   1   3 0.65112 0.22307  12
   0   1  -3 1.17575 0.43665   9
   0  -1   3 0.69842 0.30481   8
   0  -1   3 0.42490 0.35745   9
   0   1   3 0.74075 0.51082   9
   0  -1  -3 2.76627 0.61983   9
   0   1  -3 1.07185 0.33940   8
   0   1   3 0.75535 0.53852   3
   0  -1   3 1.17655 0.60630   3
   0   1  -3 3.23245 0.70358   3
   0  -1  -3 0.60492 0.44720   3
   0  -1  -4 3.80958 0.92351   2
   0   1  -4 2.37977 0.74087   1
   0  -1  -4 2.22900 0.80902   1
   0   1  -4 2.68832 0.82818   2
   0   1   4 2.36675 0.55949  18
   0  -1   4 2.17866 0.63496  18
   0   1  -4 2.29532 0.80665  13
   0  -1  -4 3.45729 0.87474  13
   0   1  -4 4.50810 0.84051   5
   0  -1  -4 3.55963 0.85286   5
   0  -1   4 4.03821 0.97257   4
   0   1   4 3.40457 0.86130   4
   0   1   4 4.89087 0.47398  12
   0  -1   4 4.96527 0.66560  12
   0  -1   4 3.33417 0.80001   9
   0   1  -4 2.01103 0.66872   9
   0  -1  -4 4.54014 0.93139   9
   0   1  -4 3.44006 0.55584   8
   0   1  -4 5.22175 1.00401   3
   0  -1  -4 3.61000 0.84655   3
   0   1  -5 1429.75 28.3756   1
   0  -1  -5 1400.65 28.3270   1
   0   1   5 1471.62 26.4600  18
   0  -1   5 1357.90 27.1254  18
   0  -1  -5 1432.73 28.1786  13
   0   1  -5 1422.16 28.4164  13
   0  -1  -5 1429.18 27.9981   5
   0  -1   5 1418.64 28.4902   4
   0   1  -5 1441.86 27.4494   5
   0   1   5 1437.95 28.5568   4
   0   1  -5 1404.64 27.5050   9
   0  -1  -5 1453.89 28.1671   9
   0   1  -5 1395.25 28.2848   2
   0   1  -5 1420.84 28.5045   3
   0  -1  -5 1415.21 28.3738   2
   0  -1  -5 1407.74 28.5367   3
   0   1  -6 160.281 6.44311   1
   0  -1  -6 172.455 6.60095   1
   0  -1   6 175.906 5.78466  18
   0  -1  -6 169.572 6.42647  13
   0   1  -6 159.690 6.48350  13
   0  -1   6 163.946 6.58538   4
   0  -1  -6 172.131 6.28339   5
   0   1   6 173.417 6.70592   4
   0   1  -6 163.245 5.90817   9
   0  -1  -6 170.967 6.36020   9
   0   1  -6 173.185 5.99670   5
   0   1  -6 151.832 6.30306   2
   0  -1  -6 169.597 6.54824   2
   0   1  -6 167.473 6.65524   3
   0  -1  -6 166.160 6.62846   3
   0  -1  -7-0.30282 1.01522   3
   0   1  -7-0.30123 0.89517   3
   0  -1  -7 0.55124 0.92404  13
   0   1  -7-0.29023 0.93763  13
   0  -1  -7-0.26046 0.80844   9
   0   1  -7 0.23135 0.87947   9
   0   1  -7-1.14581 1.08895   2
   0   1  -7-0.28497 0.95539   1
   0  -1  -7 1.42840 1.05540   1
   0  -1  -7 1.01224 1.03908   5
   0   1   7-0.29820 0.84494   4
   0  -1   7-0.29716 0.88310   4
   0  -1  -8 1.59224 1.14151  13
   0   1  -8 0.33325 1.07679  13
   0  -1  -8 1.48800 1.19268   9
   0   1  -8 0.32869 1.02042   1
   0   1  -8 0.33167 1.22546   2
   0  -1  -8 0.32950 0.97940   1
   0  -1  -8 1.99514 1.19195   2
   0  -1   8 4.82175 1.77287   4
   0   1   8 1.38029 1.27498   4
   0  -1  -8 2.30285 1.23712   5
   0  -1   9 0.78304 1.35869   4
   0   1   9-0.78439 1.49094   4
   0  -1  -9-0.74844 1.60808   2
   0   1  -9-0.74510 1.37635   1
   0  -1  -9-0.37346 1.41970   1
   0   1  -9-0.74654 1.33783   2
   0  -1  -9 0.36028 1.16394  13
   0   1  -9-0.37672 1.26301  13
   0  -1  10 7.47696 2.26639   4
   0   1  10 9.25560 2.37190   4
   0   1 -10 7.49147 2.11225   2
   0  -1 -10 4.58811 1.79555   1
   0  -1 -10 4.58979 1.83470   2
   0   1 -10 5.82519 1.82958   1
   0  -1 -10 8.39246 2.05983  13
   0   1 -10 5.82245 2.17551  13
   0   1  11 0.97483 1.51317   4
   0  -1  11 0.48701 1.57362   4
   0  -1 -11 2.17468 1.69896  13
   0   1 -11 2.26944 1.52199  13
   0  -1 -11 1.37487 1.53674   2
   0   1 -11 1.83042 1.73982   1
   0   1 -11 2.74269 1.92133   2
   0  -1 -11 3.66990 1.92815   1
   0   2   0 47.4581 1.49001  12
   0   2   0 47.9294 1.31594  10
   0  -2   0 48.2514 1.49502  12
   0  -2   0 49.4378 1.31974  10
   0   2   0 48.7763 1.57020   8
   0  -2   0 49.0035 1.55256   8
   0  -2   0 47.2809 1.44102  14
   0   2   0 49.3376 1.46489  14
   0   2   1 894.212 16.9573   1
   0   2  -1 987.147 17.0074   1
   0  -2   1 975.815 16.9939   1
   0  -2  -1 955.285 17.0137   1
   0   2  -1 949.341 17.4920  15
   0  -2   1 956.483 17.3380  16
   0  -2   1 970.096 17.4340  15
   0   2   1 937.883 17.2853  17
   0  -2  -1 941.227 17.3213  17
   0   2  -1 1048.00 17.3880  16
   0  -2  -1 946.608 16.7112  13
   0   2  -1 987.508 17.4405  12
   0  -2   1 994.213 17.2665  13
   0  -2   1 970.738 17.3806  12
   0   2  -1 972.643 17.2864  13
   0   2   1 936.789 16.7173  13
   0  -2  -1 917.849 16.9526   4
   0   2  -1 975.636 16.9566   4
   0   2   1 952.812 17.0165   4
   0  -2   1 980.104 17.0140   4
   0  -2   1 957.303 16.9865  11
   0   2   1 954.857 17.3455  10
   0   2  -1 983.489 17.4583   8
   0   2   1 938.582 17.3657   9
   0  -2  -1 937.291 17.4150   9
   0  -2   1 983.548 17.3904   8
   0  -2  -1 966.720 16.8706   8
   0   2   1 982.302 17.0229   3
   0  -2   1 985.964 16.9853   3
   0   2   1 948.506 16.9897   2
   0  -2  -1 932.172 16.9995   2
   0  -2  -1 947.786 17.0370   3
   0   2  -1 979.170 17.0257   3
   0   2  -1 984.893 17.0103   2
   0  -2   1 984.299 17.0029   2
   0   2  -2 4452.38 77.1301   1
   0  -2  -2 4503.61 77.1509   1
   0   2   2 4395.57 77.0442   1
   0  -2   2 4472.04 77.0508   1
   0  -2   2 4475.57 76.9396  12
   0  -2  -2 4507.32 76.8321  13
   0  -2   2 4373.42 77.2752  13
   0   2  -2 4524.03 77.4176  13
   0   2  -2 4464.52 77.0189  12
   0   2   2 4477.89 76.7951  13
   0   2  -2 4470.78 77.2206  15
   0   2  -2 4684.56 77.2569  16
   0  -2   2 4558.66 77.3924  18
   0  -2   2 4690.75 77.3838  16
   0   2   2 4404.80 77.1466   4
   0   2  -2 4510.50 76.9818   4
   0   2  -2 4609.34 76.3177   5
   0  -2  -2 4556.81 77.0156   4
   0  -2   2 4454.48 77.1720   4
   0   2  -2 4623.47 76.3664   9
   0   2   2 4445.68 77.3387   9
   0  -2   2 4546.84 76.3165   9
   0  -2   2 4491.37 76.8533   8
   0  -2  -2 4422.95 77.4539   9
   0   2  -2 4431.73 76.9256   8
   0   2   2 4375.45 77.0345   2
   0  -2   2 4527.05 77.0432   3
   0  -2  -2 4556.72 77.1774   2
   0   2  -2 4541.48 77.1704   3
   0  -2   2 4494.73 77.0588   2
   0   2  -2 4414.16 77.1100   2
   0   2   2 4436.51 77.0495   3
   0  -2  -2 4447.32 77.1970   3
   0  -2  -3 1034.00 19.8488   1
   0  -2   3 1025.31 19.6362   1
   0   2   3 1039.28 19.6770   1
   0   2  -3 1018.83 19.8238   1
   0   2  -3 1006.19 19.4610  15
   0  -2   3 1020.94 19.7195  18
   0   2   3 1031.38 18.1360  18
   0   2  -3 982.415 19.5673  16
   0  -2  -3 1012.37 19.4940  13
   0  -2   3 1032.62 19.8643  13
   0   2  -3 1014.07 19.1597  12
   0   2   3 1026.56 19.3916  13
   0  -2   3 1072.95 19.1004  12
   0   2  -3 1029.11 20.0459  13
   0  -2  -3 1021.09 19.5495   4
   0   2  -3 1020.16 18.9387   5
   0   2  -3 1020.13 19.5819   4
   0  -2   3 1025.99 19.8751   4
   0   2   3 1009.59 19.8467   4
   0   2  -3 1002.63 18.9657   9
   0  -2   3 978.324 18.8684   9
   0  -2   3 1051.34 18.9091   8
   0   2   3 1023.84 19.7979   9
   0  -2  -3 1035.86 20.0561   9
   0   2  -3 1011.71 18.9748   8
   0   2   3 997.003 19.5850   2
   0  -2   3 1060.81 19.6762   3
   0   2  -3 1060.88 19.8851   2
   0   2   3 1017.72 19.6888   3
   0   2  -3 1019.86 19.8306   3
   0  -2  -3 1031.03 19.8367   2
   0  -2  -3 999.188 19.8825   3
   0  -2   3 1033.51 19.6539   2
   0   2  -4 710.105 14.9741   1
   0  -2  -4 682.973 14.8729   1
   0  -2   4 681.875 14.5032  18
   0   2   4 689.881 12.9951  18
   0   2  -4 685.425 14.2145  15
   0   2  -4 693.857 15.1311  13
   0  -2  -4 668.434 14.5296  13
   0   2  -4 682.271 13.7535  12
   0   2   4 684.184 14.9654   4
   0   2  -4 673.909 13.8414   5
   0  -2  -4 676.432 14.8888   5
   0  -2   4 673.714 14.8660   4
   0  -2   4 689.128 13.6225  12
   0   2  -4 666.521 13.4303   8
   0   2  -4 704.003 14.0006   9
   0  -2  -4 674.750 14.9417   9
   0  -2   4 670.596 13.7898   9
   0  -2  -4 681.934 14.9980   3
   0   2  -4 685.562 14.9415   3
   0  -2  -4 676.533 14.8366   2
   0   2  -4 691.171 14.8996   2
   0   2  -5 283.031 8.37421   2
   0  -2  -5 275.297 8.41494   3
   0  -2  -5 261.151 8.18068   2
   0   2  -5 298.278 8.63309   3
   0  -2  -5 264.361 8.21069   1
   0   2  -5 285.987 8.40457   1
   0  -2   5 302.632 8.02099  18
   0   2  -5 289.248 7.68251  15
   0  -2  -5 273.048 8.05953  13
   0   2  -5 277.161 8.45402  13
   0   2   5 265.070 8.28263   4
   0  -2  -5 279.976 8.26207   5
   0  -2   5 280.098 8.43744   4
   0   2  -5 287.327 7.55715   9
   0  -2  -5 283.908 8.38485   9
   0   2  -5 301.617 7.66369   5
   0   2  -6 47.7207 3.28746   1
   0  -2  -6 50.8915 3.41665   1
   0  -2   6 50.7022 3.04065  18
   0  -2  -6 48.3292 3.21730  13
   0   2  -6 51.7619 3.47259  13
   0  -2   6 45.8526 3.33481   4
   0  -2  -6 49.3672 3.28974   5
   0   2   6 49.6122 3.45550   4
   0   2  -6 51.1450 2.99662   9
   0  -2  -6 52.8056 3.41762   9
   0   2  -6 50.7462 2.89585   5
   0   2  -6 46.1317 3.34813   3
   0   2  -6 49.7468 3.34992   2
   0  -2  -6 47.3642 3.28995   2
   0  -2  -6 51.2313 3.47365   3
   0   2  -7 0.30017 0.85055   3
   0  -2  -7-0.30331 0.85945   3
   0  -2  -7-0.26821 0.93080   5
   0  -2   7 1.18653 0.99452   4
   0   2   7 0.59600 0.99909   4
   0   2  -7 0.29693 0.92168  13
   0  -2  -7 2.14000 1.09839  13
   0  -2  -7-0.54964 0.81674   9
   0  -2  -7 0.28725 0.92801   2
   0   2  -7 0.85717 0.92309   2
   0  -2  -7 1.71410 1.08604   1
   0   2  -7 0.56849 0.84474   1
   0  -2  -8 3.93419 1.46159   5
   0  -2   8 2.75046 1.27170   4
   0   2   8 4.48653 1.48434   4
   0   2  -8 1.36463 1.14547  13
   0  -2  -8 6.50468 1.68936  13
   0  -2  -8 4.37653 1.53546   9
   0  -2  -8 4.60604 1.58874   1
   0  -2  -8 4.30375 1.54262   2
   0   2  -8 3.60143 1.40829   1
   0   2  -8 5.59924 1.74706   2
   0  -2   9 13.3013 2.46985   4
   0  -2  -9 18.4444 2.54750   5
   0   2   9 14.9183 2.52782   4
   0   2  -9 17.2827 2.70240  13
   0  -2  -9 17.2412 2.49838  13
   0  -2  -9 18.4025 2.65484   9
   0   2  -9 18.2413 2.74479   2
   0  -2  -9 16.0887 2.65473   2
   0   2  -9 16.3494 2.63663   1
   0  -2  -9 19.0420 2.81315   1
   0   2 -10 94.7819 6.24475  13
   0  -2 -10 109.323 6.35610  13
   0  -2  10 104.490 6.64526   4
   0   2  10 107.077 6.70299   4
   0  -2 -10 110.490 6.67738   2
   0   2 -10 99.5624 6.32650   2
   0  -2 -10 107.661 6.56651   1
   0   2 -10 96.7597 6.24456   1
   0   2 -11 251.095 10.8825  13
   0   2  11 266.196 11.4538   4
   0  -2  11 250.843 11.2157   4
   0   2  11 264.238 11.0047  10
   0   2 -11 253.418 10.8596   2
   0  -2 -11 251.530 10.8998   2
   0   2 -11 249.596 10.8391   1
   0  -2 -11 245.801 10.7445   1
   0  -3   0 0.16373 0.28094  14
   0   3   0 0.18059 0.27506  12
   0  -3   0 0.34124 0.31826  12
   0  -3   0 0.31670 0.24061  10
   0  -3   0 0.16869 0.18882   9
   0   3   0 0.23191 0.20994   9
   0  -3   0 0.25497 0.32311   8
   0   3   0 0.26547 0.32573   8
   0   3   0 0.29015 0.17200   6
   0  -3   0 0.19522 0.17768   6
   0  -3  -1 9512.51 159.430   1
   0  -3   1 9336.63 159.386   1
   0   3   1 9473.26 159.408   1
   0   3  -1 9509.87 159.408   1
   0  -3  -1 9240.49 160.280  17
   0  -3   1 9591.45 160.429  15
   0   3   1 9631.29 160.257  17
   0   3  -1 9492.03 160.525  15
   0   3  -1 9781.83 160.420  12
   0   3   1 9017.61 159.678  14
   0   3  -1 9475.68 159.833  13
   0  -3   1 9353.16 159.794  13
   0   3  -1 9465.73 159.355   4
   0   3   1 9494.21 159.447   4
   0  -3  -1 9393.51 159.405   4
   0  -3   1 9531.44 159.418   4
   0  -3  -1 9871.79 159.576  12
   0  -3   1 9129.61 159.504  11
   0   3   1 9242.29 159.572  12
   0   3  -1 9507.97 159.613  11
   0   3   1 9555.80 160.073  10
   0  -3   1 9548.43 160.276  12
   0  -3  -1 9223.62 159.992  10
   0  -3  -1 9625.41 160.191   9
   0   3   1 9668.47 160.119   9
   0  -3   1 9594.63 160.342   8
   0  -3  -1 9442.91 159.808   8
   0   3   1 9710.37 159.876   8
   0   3  -1 9669.51 160.425   8
   0  -3   1 9454.89 159.382   3
   0  -3  -1 9618.29 159.436   2
   0   3   1 9507.43 159.416   2
   0   3  -1 9481.23 159.402   2
   0   3   1 9647.82 159.458   3
   0  -3  -1 9513.09 159.500   3
   0   3  -1 9285.41 159.417   3
   0  -3   1 9450.40 159.389   2
   0  -3  -2 87.2995 2.73435   2
   0   3   2 78.8757 2.60781   2
   0  -3  -2 86.9747 2.76958   3
   0   3  -2 75.0838 2.58688   2
   0   3  -2 80.7288 2.66168   3
   0   3   2 85.6363 2.69397   3
   0  -3   2 76.8709 2.55014   3
   0  -3   2 75.3648 2.55779   2
   0  -3  -2 83.0224 2.68696   1
   0   3   2 79.5983 2.63334   1
   0   3  -2 72.7276 2.56012   1
   0  -3   2 72.6137 2.53736   1
   0   3   2 87.1613 2.80120  17
   0  -3   2 75.6247 2.89496  18
   0  -3   2 71.3562 2.70570  15
   0   3  -2 71.5382 2.79726  15
   0  -3   2 73.3581 2.75448  16
   0   3  -2 78.1337 2.72924  16
   0  -3  -2 85.0230 2.43945  13
   0   3  -2 74.9667 2.76036  12
   0   3  -2 78.3190 2.82430  13
   0   3   2 84.7279 2.41415  13
   0  -3   2 75.7969 2.74471  13
   0  -3  -2 82.2864 2.62416   4
   0  -3   2 82.1109 2.66243   4
   0   3   2 81.1091 2.69868   4
   0   3  -2 72.7564 2.48203   4
   0   3  -2 79.9989 1.96298   9
   0   3   2 85.5717 1.98766  12
   0   3   2 89.6844 3.02378  10
   0  -3   2 76.6434 2.71350  12
   0  -3   2 81.2104 2.75882   8
   0  -3  -2 83.0394 3.02086   9
   0   3  -2 80.3051 2.80299   8
   0  -3   2 76.3595 1.94586   9
   0  -3  -2 88.2163 2.23595   8
   0   3   2 90.2806 3.03595   9
   0   3  -2 76.6740 1.91855   5
   0  -3   3 79.5813 3.04051   2
   0   3   3 81.6704 3.07731   2
   0  -3   3 83.6317 3.07019   3
   0  -3  -3 78.2079 3.11406   2
   0   3  -3 77.9041 3.08692   2
   0   3   3 83.5796 3.09661   3
   0   3  -3 84.1762 3.20364   3
   0  -3  -3 79.6941 3.20552   3
   0   3   3 77.6895 3.02439   1
   0  -3   3 77.5447 3.02130   1
   0   3  -3 85.2731 3.20748   1
   0  -3  -3 80.1773 3.15768   1
   0   3  -3 86.3647 3.21684  16
   0  -3   3 81.7229 3.29497  18
   0  -3   3 75.6796 3.16978  16
   0   3  -3 86.0492 3.26219  15
   0   3   3 83.8721 2.90718  13
   0   3  -3 78.6521 3.28774  13
   0  -3  -3 79.1751 2.91010  13
   0  -3   3 83.3044 3.26171  13
   0   3  -3 90.2957 3.18266  12
   0   3  -3 79.0050 2.99747   4
   0   3   3 74.4458 3.07736   4
   0  -3  -3 81.2472 3.03477   4
   0  -3   3 85.9117 3.23332   4
   0   3  -3 82.1069 2.53156   9
   0  -3   3 85.7570 3.03027  12
   0   3  -3 80.2828 2.97184   8
   0  -3  -3 83.0259 3.41926   9
   0  -3  -3 77.7219 2.02552   8
   0  -3   3 85.4726 2.52484   9
   0   3   3 77.6388 3.22291   9
   0  -3   3 86.6167 2.97607   8
   0   3  -3 82.4735 2.47968   5
   0  -3  -4 36.2401 2.37808   3
   0   3  -4 33.1935 2.24862   2
   0  -3  -4 31.8341 2.20093   2
   0   3  -4 32.0516 2.21817   3
   0   3  -4 37.5001 2.35180   1
   0  -3  -4 34.5769 2.28493   1
   0   3  -4 26.8615 1.98226  15
   0  -3   4 33.7238 2.25789  18
   0   3   4 37.6834 2.16495  13
   0  -3  -4 34.7261 2.14937  13
   0   3  -4 37.3478 2.47860  13
   0   3  -4 34.9969 2.04529  12
   0  -3   4 31.1562 2.20177   4
   0   3   4 38.4869 2.42074   4
   0  -3  -4 34.2298 2.36067   5
   0   3  -4 35.7492 1.87230   9
   0  -3   4 29.4518 1.85229  12
   0  -3   4 32.5153 1.83317   8
   0   3  -4 33.5077 1.92759   8
   0  -3  -4 30.6065 2.29966   9
   0   3  -4 32.1152 1.73723   5
   0   3  -5 123.950 5.04375   3
   0  -3  -5 124.901 5.00667   2
   0  -3  -5 107.845 4.79088   3
   0   3  -5 118.351 4.86284   2
   0   3  -5 116.330 4.85223   1
   0  -3  -5 117.594 4.87665   1
   0  -3   5 113.178 4.64668  18
   0   3  -5 113.379 4.46989  15
   0   3  -5 103.720 4.80139  13
   0  -3  -5 107.501 4.48599  13
   0   3   5 105.843 4.73042   4
   0  -3   5 111.036 4.79765   4
   0  -3  -5 106.046 4.76314   5
   0   3  -5 111.148 4.04470   9
   0  -3  -5 114.182 4.94630   9
   0   3  -5 117.908 4.05408   5
   0  -3   6 68.4559 3.71141  18
   0  -3  -6 68.7730 3.79868  13
   0   3  -6 53.8368 3.72052  13
   0  -3  -6 65.2558 3.89265   5
   0   3   6 67.2156 3.98664   4
   0  -3   6 63.9614 3.89508   4
   0  -3  -6 71.1917 4.08471   9
   0  -3  -6 60.8605 3.88753   3
   0  -3  -6 63.5925 3.82380   2
   0   3  -6 67.6136 3.93179   2
   0   3  -6 63.8361 3.93055   3
   0   3  -6 68.6863 3.95430   1
   0  -3  -6 65.8643 3.89491   1
   0  -3  -7 6.37558 1.51825   3
   0  -3  -7 5.97500 1.41979  13
   0   3  -7 6.67762 1.65765  13
   0  -3  -7 7.80362 1.64125   9
   0   3  -7 5.41018 1.46943   2
   0   3  -7 4.81598 1.39429   1
   0  -3  -7 6.27950 1.51671   1
   0  -3  -7 8.61039 1.66996   2
   0   3   7 7.15022 1.62718   4
   0  -3  -7 6.49282 1.58313   5
   0  -3   7 5.03102 1.45620   4
   0   3  -8 10.0886 2.05263  13
   0  -3  -8 11.7299 2.02542  13
   0  -3  -8 8.83796 1.91003   9
   0  -3  -8 11.8317 2.15208   1
   0  -3  -8 16.5366 2.41480   2
   0   3  -8 10.4992 2.02417   2
   0   3  -8 10.7633 1.96943   1
   0  -3   8 9.60061 1.99989   4
   0  -3  -8 13.0044 2.15387   5
   0   3   8 11.7297 2.10494   4
   0   3  -9 18.7663 2.77225  13
   0  -3   9 16.3871 2.58394   4
   0   3   9 12.9478 2.40047   4
   0  -3  -9 17.8739 2.64193   5
   0  -3  -9 19.9428 2.77072   9
   0   3  -9 21.8787 2.89084   2
   0  -3  -9 15.2851 2.60230   1
   0   3  -9 13.3255 2.33816   1
   0  -3  -9 16.0653 2.60785   2
   0   3 -10 16.0602 2.81377  13
   0   3  10 17.1630 2.98567   4
   0  -3  10 11.8208 2.49141   4
   0   3  10 14.2597 2.64034  10
   0  -3 -10 16.9532 2.74579   9
   0   3 -10 9.08968 2.20192   2
   0   3 -10 13.2359 2.63046   1
   0  -3 -10 12.4880 2.53987   2
   0  -3 -10 15.0048 2.72830   1
   0   3  11 13.3403 2.67793  10
   0  -3  11 12.6011 2.75304   4
   0   3  11 11.1950 2.73020   4
   0   3 -11 19.6792 3.20293  13
   0   3 -11 7.71168 2.37760   2
   0   3 -11 10.4457 2.76646   1
   0  -3 -11 9.60357 2.39679   2
   0  -3 -11 10.0697 2.66461   1
   0  -4   0 996.853 19.0726  17
   0  -4   0 985.532 18.6363  14
   0   4   0 1031.88 18.8603  12
   0  -4   0 988.231 18.0201   5
   0  -4   0 1024.41 18.1931  10
   0  -4   0 972.048 18.7097  12
   0  -4   0 1056.34 18.9981   8
   0  -4   0 1000.27 17.9986   9
   0   4   0 1053.88 19.1203   8
   0   4   0 1026.92 17.9852   9
   0   4   0 1017.26 17.7073   6
   0   4  -1 423.520 8.02878   1
   0  -4   1 443.648 8.04744   1
   0  -4  -1 424.888 8.05546   1
   0   4   1 428.827 8.07476   1
   0   4   1 389.893 8.58754  14
   0   4   1 425.443 9.15645  17
   0  -4   1 441.845 9.36093  15
   0  -4  -1 427.615 9.28501  17
   0   4  -1 431.793 9.49757  15
   0  -4   1 434.890 8.53690  13
   0  -4  -1 429.576 8.72307  14
   0   4  -1 434.642 8.57158  13
   0   4  -1 441.040 9.32323  12
   0   4  -1 420.909 7.98833   4
   0  -4   1 438.248 8.05415   4
   0  -4  -1 423.510 8.01984   4
   0   4   1 428.060 8.08488   4
   0   4   1 428.528 8.63773  12
   0  -4   1 412.401 8.39974  11
   0  -4   1 434.315 9.17752  12
   0  -4  -1 408.100 8.54616  12
   0  -4  -1 418.028 8.77977  10
   0   4   1 431.873 8.89111  10
   0   4  -1 438.190 8.47064  11
   0  -4  -1 422.940 8.83259   8
   0   4   1 423.201 8.84561   9
   0   4   1 431.715 8.94078   8
   0  -4   1 434.251 9.24711   8
   0   4  -1 438.148 9.41308   8
   0  -4  -1 434.538 8.96799   9
   0  -4   1 450.553 8.00377   3
   0  -4   1 433.784 8.02800   2
   0  -4  -1 433.198 8.07141   2
   0   4   1 425.170 8.06379   2
   0   4  -1 429.605 8.04340   3
   0   4  -1 433.199 8.03531   2
   0   4   1 434.228 8.06335   3
   0  -4  -1 427.592 8.13120   3
   0  -4   2 765.069 14.7222   1
   0   4   2 771.472 14.7695   1
   0   4  -2 764.376 14.8137   1
   0  -4  -2 783.215 14.8336   1
   0  -4   2 808.290 15.6319  15
   0  -4   2 753.287 15.4128  16
   0   4   2 777.072 15.2797  17
   0  -4   2 787.946 15.8207  18
   0   4  -2 782.250 15.8076  15
   0   4  -2 787.166 15.3359  13
   0  -4  -2 761.539 14.2567  13
   0   4  -2 776.621 15.6263  12
   0  -4   2 785.235 15.2412  13
   0   4   2 770.909 14.2657  13
   0   4  -2 809.331 14.7052   4
   0  -4   2 785.078 14.8317   4
   0  -4  -2 798.665 14.7271   4
   0   4   2 782.642 14.8595   4
   0   4   2 792.583 15.5133  10
   0  -4   2 793.682 14.7196  11
   0   4   2 765.158 14.2074  12
   0  -4  -2 725.518 14.0534  12
   0  -4   2 819.867 15.5199  12
   0  -4  -2 782.167 15.6537   9
   0   4  -2 776.473 15.6338   8
   0  -4   2 799.532 15.5074   8
   0  -4  -2 777.326 14.5340   8
   0   4   2 808.099 15.5477   9
   0   4  -2 785.637 14.8404   3
   0  -4  -2 786.394 14.9320   3
   0  -4   2 773.918 14.7460   2
   0   4   2 767.403 14.7689   3
   0   4   2 778.495 14.7778   2
   0  -4   2 812.373 14.7657   3
   0   4  -2 769.195 14.8205   2
   0  -4  -2 793.980 14.8458   2
   0  -4   3 209.273 5.48544   3
   0   4  -3 210.815 5.71485   3
   0   4   3 206.696 5.56566   2
   0  -4   3 198.254 5.46448   2
   0  -4  -3 197.771 5.73189   3
   0   4   3 197.268 5.46349   3
   0   4  -3 205.326 5.63911   2
   0  -4  -3 209.346 5.69726   2
   0  -4   3 200.437 5.48881   1
   0   4  -3 208.861 5.68349   1
   0  -4  -3 204.241 5.65778   1
   0   4   3 192.971 5.45328   1
   0   4  -3 201.077 6.00547  15
   0   4   3 211.883 5.62977  17
   0  -4   3 216.682 6.22177  18
   0   4  -3 216.474 5.83364  16
   0  -4   3 207.590 5.96270  16
   0   4   3 191.819 4.14764  12
   0   4  -3 204.046 5.83679  12
   0   4  -3 198.047 5.93281  13
   0  -4  -3 210.640 5.28929  13
   0  -4   3 199.392 5.83928  13
   0   4   3 207.221 5.22174  13
   0  -4  -3 209.504 6.16067   5
   0  -4   3 206.751 5.69164   4
   0   4  -3 206.787 5.44539   4
   0  -4  -3 208.119 5.51276   4
   0   4   3 200.943 5.65323   4
   0   4  -3 208.954 4.54784   9
   0   4   3 201.970 6.00229  10
   0  -4   3 211.008 5.71730  12
   0  -4  -3 206.338 4.60368   8
   0  -4  -3 219.817 6.30553   9
   0  -4   3 210.357 5.69949   8
   0  -4   3 205.592 4.52939   9
   0   4  -3 210.628 5.80860   8
   0   4  -3 210.135 4.51518   5
   0   4  -4 178.202 5.71729   2
   0   4  -4 177.000 5.79610   3
   0  -4  -4 184.557 5.84227   2
   0  -4  -4 184.441 5.91382   3
   0  -4  -4 187.182 5.87381   1
   0   4  -4 176.257 5.72814   1
   0   4  -4 182.246 5.87832  15
   0  -4   4 181.465 6.08343  18
   0   4   4 186.564 5.39890  17
   0   4  -4 184.691 5.67383  12
   0  -4  -4 184.136 5.45473  13
   0   4  -4 177.586 6.05420  13
   0   4   4 182.936 5.31719  13
   0  -4  -4 190.594 6.26847   5
   0  -4   4 180.003 5.78688   4
   0   4   4 186.048 5.90428   4
   0   4   4 190.470 6.17604  10
   0   4  -4 179.412 4.68544   9
   0  -4  -4 177.792 6.16540   9
   0   4  -4 178.221 5.47883   8
   0  -4   4 180.409 5.29958   8
   0   4  -4 171.574 4.62816   5
   0  -4  -5 320.589 9.15920   1
   0   4  -5 323.478 9.13515   1
   0  -4  -5 337.748 8.84014  13
   0   4  -5 300.221 9.32361  13
   0   4  -5 327.479 8.61264  12
   0  -4   5 315.716 9.12589  18
   0   4  -5 321.253 8.94978  15
   0  -4  -5 324.677 9.53192   5
   0  -4   5 327.247 9.29128   4
   0   4   5 339.807 9.43483   4
   0  -4  -5 325.058 9.60989   9
   0  -4  -5 333.680 9.43846   3
   0   4  -5 327.729 9.29123   3
   0   4  -5 329.945 9.19031   2
   0  -4  -5 334.408 9.28299   2
   0   4  -6 3.33792 1.11225   1
   0   4  -6 5.03204 1.21655   2
   0  -4  -6 4.57956 1.24259   1
   0  -4  -6 3.87823 1.19161   2
   0  -4   6 4.85733 1.17445  18
   0   4  -6 6.65824 1.43351  13
   0  -4  -6 4.41458 1.17837  13
   0  -4   6 5.97647 1.34057   4
   0   4   6 5.53434 1.35421   4
   0  -4  -6 3.10557 1.13815   5
   0  -4  -6 4.24188 1.23631   9
   0   4  -6 2.76031 1.08057   3
   0  -4  -6 2.56961 1.00602   3
   0   4  -7 134.090 6.11151   1
   0  -4  -7 136.065 6.19331   1
   0  -4   7 140.039 6.02307  18
   0   4  -7 133.859 6.40254  13
   0  -4   7 135.037 6.26597   4
   0   4   7 126.174 6.12828   4
   0  -4  -7 132.173 6.26918   9
   0  -4  -7 125.303 6.12713   5
   0   4  -7 131.021 6.07918   2
   0  -4  -7 143.077 6.32269   2
   0  -4  -8 45.0977 3.81643   5
   0   4  -8 37.2084 3.59746  13
   0   4   8 35.4105 3.43907   4
   0  -4   8 37.1899 3.50854   4
   0  -4  -8 37.9639 3.51672   9
   0   4   8 41.1693 3.67163  10
   0   4  -8 41.1603 3.59843   2
   0  -4  -8 43.5561 3.70504   2
   0   4  -8 39.2961 3.51847   1
   0  -4  -8 40.3294 3.58735   1
   0   4  -9 1.19226 1.33291  13
   0   4   9 3.52485 1.53011   4
   0  -4   9 2.72192 1.63462   4
   0  -4  -9 3.30071 1.61029   5
   0   4   9 5.00565 1.72546  10
   0  -4  -9 1.88776 1.43575   9
   0   4  -9 1.47081 1.61448   2
   0   4  -9 2.20602 1.51014   1
   0  -4  -9 0.74260 1.59598   1
   0  -4  -9 2.59938 1.76102   2
   0  -4 -10 58.9922 4.77474   5
   0   4 -10 56.4013 4.93928  13
   0  -4  10 53.6841 4.75139   4
   0   4  10 55.7964 4.89373   4
   0   4  10 58.4878 4.92654  10
   0  -4 -10 46.7052 4.45639   9
   0  -4 -10 51.4773 4.64899   2
   0   4 -10 58.3746 4.87728   2
   0   4 -10 60.0881 4.96555   1
   0  -4 -10 56.5000 4.81326   1
   0   4 -11 32.7860 4.13945  13
   0  -4  11 39.0924 4.54477   4
   0   4  11 38.8254 4.44372   4
   0   4  11 42.4987 4.57669  10
   0  -4 -11 48.9840 4.68284   2
   0   4 -11 41.3989 4.46843   1
   0  -4 -11 42.2550 4.52914   1
   0   4 -11 40.4114 4.36730   2
   0  -5   0 0.34737 0.41509  17
   0  -5   0 0.45887 0.33916  14
   0  -5   0 0.38755 0.28076   5
   0  -5   0 0.77893 0.34420  10
   0  -5   0 1.02212 0.48555  12
   0   5   0 0.51056 0.41937  12
   0  -5   0 0.41660 0.41743   8
   0   5   0 0.70521 0.33334   9
   0   5   0 0.33684 0.38974   8
   0  -5   0 0.72566 0.30022   9
   0   5   0 0.43357 0.21789   6
   0  -5   1 1283.34 22.0279   3
   0   5   1 1278.13 22.1556   3
   0   5  -1 1295.20 22.0943   2
   0  -5   1 1269.81 22.0982   2
   0  -5  -1 1250.44 22.1497   2
   0   5   1 1256.59 22.1573   2
   0   5   1 1255.28 22.1594   1
   0  -5  -1 1272.34 22.1455   1
   0   5  -1 1256.65 22.0810   1
   0  -5   1 1268.61 22.1069   1
   0   5   1 1282.28 23.2511  14
   0  -5  -1 1278.13 24.0736  17
   0   5   1 1293.78 23.8516  17
   0  -5   1 1273.81 24.0089  15
   0  -5  -1 1329.07 23.3617  14
   0  -5   1 1270.50 22.7565  13
   0   5  -1 1262.36 24.0775  12
   0   5  -1 1243.09 22.8233  13
   0   5   1 1283.08 23.3544  12
   0  -5  -1 1289.96 23.4085   5
   0   5  -1 1297.11 22.0606   4
   0  -5  -1 1273.47 22.1270   4
   0  -5   1 1284.75 22.1161   4
   0   5   1 1253.49 22.1684   4
   0  -5  -1 1286.32 23.2521  10
   0  -5   1 1157.28 22.7452  11
   0  -5  -1 1222.86 23.1528  12
   0   5  -1 1293.20 22.8715  11
   0   5   1 1216.69 23.3837  10
   0  -5   1 1300.16 23.8155  12
   0   5  -1 1281.38 24.1279   8
   0   5   1 1262.63 23.2960   9
   0   5   1 1307.24 23.6639   8
   0  -5   1 1262.58 23.9630   8
   0  -5  -1 1281.40 23.5032   8
   0  -5  -1 1266.14 23.3958   9
   0  -5   1 1288.10 21.8294   6
   0   5   1 1281.03 23.0182   6
   0   5  -2 47.8821 1.91625   1
   0   5   2 45.2295 1.88605   1
   0  -5  -2 43.5952 1.86535   1
   0  -5   2 44.9579 1.87917   1
   0   5  -2 55.2706 2.75765  15
   0   5   2 45.3680 2.29138  17
   0  -5  -2 39.4426 1.26316  18
   0  -5   2 52.5487 2.55216  15
   0  -5   2 49.5300 2.43124  16
   0  -5  -2 43.8843 2.35391  17
   0  -5   2 53.2984 2.63691  18
   0   5   2 43.5467 1.51125  13
   0   5  -2 45.0810 2.17437  13
   0   5   2 42.7277 1.95292  14
   0  -5   2 44.4883 2.09118  13
   0  -5  -2 44.3264 1.50426  13
   0   5   2 42.7612 1.77120  12
   0   5  -2 48.4902 2.48474  12
   0  -5  -2 42.9377 2.29415   5
   0   5   2 44.8663 1.91338   4
   0  -5  -2 43.4909 1.79874   4
   0   5  -2 51.7236 1.89202   4
   0  -5   2 45.6436 1.91332   4
   0   5   2 47.8079 2.33484  10
   0  -5   2 50.7058 2.43161  12
   0  -5  -2 47.2142 1.77858  12
   0  -5   2 53.8906 2.00586  11
   0   5   2 46.3890 2.31616   9
   0  -5  -2 44.3647 2.34802   9
   0  -5   2 46.7391 2.42283   8
   0   5  -2 47.7397 2.48805   8
   0  -5  -2 41.7368 1.92608   8
   0  -5   2 46.8749 1.84148   3
   0   5   2 44.9702 1.88048   2
   0   5  -2 47.6007 1.90919   3
   0  -5   2 45.2333 1.86447   2
   0  -5  -2 41.2379 1.88358   3
   0  -5  -2 41.9994 1.83400   2
   0   5  -2 49.3936 1.93636   2
   0   5   2 49.9849 1.93048   3
   0   5  -3 3511.75 61.6523   2
   0  -5  -3 3559.41 61.7264   2
   0  -5  -3 3541.19 61.8730   3
   0   5   3 3535.41 61.5235   2
   0  -5   3 3519.71 61.3727   3
   0   5  -3 3420.06 61.6777   3
   0  -5   3 3470.97 61.4476   2
   0   5   3 3521.61 61.5000   3
   0  -5  -3 3480.01 61.6915   1
   0   5  -3 3417.01 61.6092   1
   0   5   3 3498.11 61.5279   1
   0  -5   3 3470.13 61.4664   1
   0  -5   3 3548.31 62.9202  18
   0   5   3 3621.00 62.0159  17
   0   5  -3 3594.06 62.9289  15
   0  -5   3 3623.75 62.5284  16
   0   5   3 3457.39 60.1519  12
   0   5  -3 3424.40 62.3707  13
   0   5  -3 3541.74 62.5462  12
   0  -5  -3 3513.61 60.9230  13
   0   5   3 3480.22 60.8687  13
   0  -5  -3 3531.65 61.4406   4
   0   5  -3 3482.30 61.3485   4
   0  -5   3 3453.05 61.6985   4
   0   5   3 3531.54 61.8044   4
   0  -5  -3 3581.56 62.8207   5
   0  -5   3 3389.53 61.2515  11
   0   5   3 3559.95 62.6208  10
   0  -5  -3 3476.91 60.6596   8
   0  -5  -3 3588.37 62.9085   9
   0  -5   3 3598.80 62.1977   8
   0   5  -3 3524.73 62.4250   8
   0   5  -3 3652.21 59.7072   5
   0   5  -4 64.4222 3.16248   1
   0  -5  -4 68.1095 3.28599   1
   0  -5   4 71.8842 3.54728  16
   0   5  -4 65.8985 3.47682  15
   0  -5   4 59.4693 3.37879  18
   0   5  -4 68.2011 3.35424  12
   0   5  -4 72.2565 3.62307  13
   0  -5  -4 65.5973 2.88151  13
   0  -5   4 72.3287 3.35672   4
   0   5   4 66.8377 3.27851   4
   0  -5  -4 66.3450 3.57147   5
   0   5   4 65.7541 3.50886  10
   0  -5  -4 65.8303 3.58393   9
   0   5  -4 66.3408 3.19945   8
   0  -5  -4 72.9890 3.42621   3
   0   5  -4 70.4310 3.31856   3
   0   5  -4 63.8529 3.15490   2
   0  -5  -4 75.4599 3.42049   2
   0   5  -5 196.646 6.56696   1
   0  -5  -5 207.408 6.74642   1
   0  -5   5 180.233 6.66667  18
   0   5  -5 180.672 6.52938  15
   0   5  -5 205.916 6.57912  12
   0   5  -5 211.552 7.18576  13
   0  -5   5 195.247 6.67007   4
   0   5   5 205.190 6.82636   4
   0  -5  -5 190.756 6.98337   5
   0   5   5 201.421 7.09639  10
   0  -5  -5 202.697 7.25976   9
   0   5  -5 183.269 6.09084   8
   0  -5  -5 201.586 6.69373   2
   0   5  -5 197.601 6.73906   3
   0  -5  -5 207.184 6.93513   3
   0   5  -5 199.516 6.60311   2
   0  -5   6 623.986 15.3982  18
   0   5  -6 624.749 15.8113  13
   0  -5   6 621.781 15.3625   4
   0  -5  -6 599.655 15.6287   5
   0   5   6 613.061 15.3469   4
   0   5   6 620.894 15.7306  10
   0  -5  -6 574.166 15.5071   9
   0   5  -6 636.809 15.2689   2
   0  -5  -6 612.659 15.1551   2
   0  -5  -6 603.736 15.3518   3
   0  -5  -6 625.996 15.2065   1
   0   5  -6 614.472 15.1044   1
   0  -5  -7 221.125 8.22636   1
   0   5  -7 219.104 8.14183   1
   0  -5   7 217.485 8.11125  18
   0   5  -7 222.461 8.58432  13
   0   5   7 237.710 8.61965   4
   0  -5   7 220.514 8.32432   4
   0   5   7 208.731 8.34126  10
   0  -5  -7 227.363 8.68799   9
   0  -5  -7 230.997 8.69731   5
   0   5  -7 240.863 8.46400   2
   0  -5  -7 229.218 8.37847   2
   0  -5  -8 72.6259 4.89632   5
   0   5  -8 65.2490 4.81810  13
   0   5   8 75.1194 4.95491   4
   0  -5   8 70.0070 4.78747   4
   0   5   8 78.4114 5.05262  10
   0  -5  -8 77.3379 5.14728   9
   0  -5  -8 72.1155 4.77288   1
   0   5  -8 60.6274 4.39996   1
   0   5  -8 66.5269 4.53686   2
   0  -5  -8 76.5329 4.90724   2
   0  -5  -9 117.456 6.66084   5
   0   5  -9 113.813 6.61450  13
   0   5   9 118.422 6.63945   4
   0  -5   9 113.526 6.54113   4
   0  -5  -9 122.461 6.81225   9
   0   5   9 102.626 6.31322  10
   0   5  -9 117.686 6.45754   2
   0  -5  -9 122.480 6.63091   2
   0   5  -9 107.110 6.24771   1
   0  -5  -9 123.146 6.62728   1
   0   5 -10 20.1101 3.15103  13
   0  -5  10 21.7207 3.23280   4
   0   5  10 30.2118 3.63749   4
   0  -5 -10 26.0621 3.35818   5
   0  -5 -10 24.2202 3.36304   9
   0  -5 -10 19.4517 3.05972   1
   0   5 -10 32.1622 3.73996   1
   0  -5 -10 17.3622 2.94186   2
   0   5 -10 18.2967 3.00682   2
   0   5  10 28.6832 3.63166  10
   0   5  11 14.9888 2.94839   4
   0  -5 -11 13.8301 2.72210   5
   0  -5  11 14.9017 2.99399   4
   0  -5 -11 16.4793 2.99591   9
   0  -5 -11 13.5435 2.84199   2
   0   5 -11 15.1871 2.84053   1
   0  -5 -11 17.1844 3.06885   1
   0   5 -11 11.5941 2.63136   2
   0  -6   0 1155.25 21.7234  15
   0  -6   0 1125.29 21.8788  17
   0  -6   0 1116.68 21.2160  14
   0   6   0 1097.34 21.4787  12
   0   6   0 1127.58 19.3607  13
   0  -6   0 1100.34 19.3465  13
   0  -6   0 1150.71 20.2471   9
   0  -6   0 1098.32 21.1898  12
   0  -6   0 1124.74 20.4951  10
   0   6   0 1081.47 20.1752   9
   0   6   0 1132.69 21.7866   8
   0  -6   0 1084.41 21.4832   8
   0   6   0 1113.90 19.7820   6
   0  -6   0 1104.00 20.2103   5
   0   6   1 939.454 16.5294   2
   0  -6  -1 943.716 16.5100   2
   0  -6   1 926.867 16.3340   3
   0   6  -1 941.761 16.4105   2
   0  -6   1 930.667 16.4408   2
   0   6   1 936.579 16.5056   3
   0   6   1 950.810 16.5357   1
   0  -6  -1 936.100 16.4920   1
   0   6  -1 945.318 16.4213   1
   0  -6   1 924.496 16.4423   1
   0  -6   1 894.773 18.7459  15
   0   6   1 959.845 17.9646  14
   0  -6  -1 919.340 18.9706  17
   0  -6   1 929.251 18.5904  18
   0   6  -1 943.038 18.8505  12
   0   6  -1 919.791 17.3056  13
   0   6   1 951.118 18.1597  12
   0  -6   1 912.631 17.2510  13
   0  -6  -1 905.425 17.9876  14
   0  -6  -1 938.292 18.0293   5
   0   6   1 948.060 16.5587   4
   0  -6   1 943.899 16.4644   4
   0  -6  -1 936.893 17.8846  10
   0   6   1 943.809 18.0187  10
   0  -6   1 947.510 18.5398  12
   0   6  -1 910.532 17.5154  11
   0  -6  -1 931.872 17.8869  12
   0  -6   1 949.854 18.7703   8
   0   6  -1 907.728 18.9069   8
   0  -6  -1 956.662 18.0914   9
   0   6   1 918.663 17.8654   9
   0   6   1 984.062 18.5925   8
   0   6  -1 941.289 16.3659   9
   0  -6  -1 913.459 18.2934   8
   0   6   1 931.316 17.5828   6
   0  -6   1 945.873 16.3191   6
   0   6  -1 929.747 16.3470   6
   0  -6   1 935.846 16.3627   5
   0   6   2 184.873 4.63186   1
   0  -6   2 185.375 4.56129   1
   0  -6  -2 189.630 4.65108   1
   0   6  -2 182.096 4.64617   1
   0  -6   2 178.479 5.56733  16
   0  -6   2 191.971 5.95658  18
   0   6   2 190.353 5.61464  17
   0   6   2 208.558 5.21748  14
   0   6  -2 180.569 6.10177  15
   0  -6  -2 183.596 5.86487  17
   0  -6  -2 178.584 4.09740  18
   0   6   2 193.623 3.99449  13
   0   6  -2 190.895 5.27286  13
   0  -6   2 195.332 5.15995  13
   0   6  -2 188.533 5.91279  12
   0   6   2 192.721 4.96425  12
   0  -6   2 186.180 4.62737   4
   0  -6  -2 177.548 5.54945   5
   0   6   2 190.466 4.72931   4
   0   6  -2 182.962 4.51972   4
   0  -6  -2 190.873 4.61985   4
   0  -6  -2 189.068 5.36802  10
   0  -6   2 185.466 4.78587  11
   0   6   2 192.129 5.58797  10
   0   6  -2 194.538 5.00531  11
   0  -6  -2 187.298 4.76027  12
   0  -6  -2 185.999 5.63625   9
   0   6   2 191.707 5.51965   9
   0   6  -2 176.582 5.78688   8
   0  -6  -2 190.890 5.20352   8
   0  -6   2 187.076 4.50522   3
   0   6   2 174.466 4.59999   3
   0   6   2 192.973 4.67612   2
   0  -6  -2 181.074 4.74006   3
   0  -6  -2 193.709 4.69308   2
   0  -6   2 187.647 4.57296   2
   0   6  -2 183.000 4.63998   2
   0  -6   3 1796.23 32.4960   1
   0   6  -3 1806.75 32.6276   1
   0   6   3 1780.23 32.5633   1
   0  -6  -3 1820.36 32.7105   1
   0  -6   3 1781.31 34.3339  18
   0  -6   3 1808.69 33.8536  16
   0   6  -3 1834.09 34.4307  15
   0   6   3 1731.39 31.6907  12
   0   6  -3 1757.21 33.4775  13
   0   6  -3 1769.76 34.0133  12
   0   6   3 1815.26 32.6380  14
   0   6  -3 1784.08 32.3651   4
   0  -6   3 1758.67 32.6454   4
   0   6   3 1810.21 32.8184   4
   0  -6  -3 1818.34 32.4668   4
   0  -6  -3 1808.99 34.0955   5
   0   6   3 1786.22 33.8048  10
   0  -6   3 1802.76 32.4435  11
   0   6  -3 1820.56 34.0149   8
   0  -6  -3 1783.32 34.0922   9
   0  -6  -3 1791.72 32.2165   8
   0   6   3 1809.74 32.5032   3
   0   6   3 1768.91 32.5791   2
   0  -6  -3 1724.37 32.9001   3
   0  -6   3 1806.62 32.3928   3
   0  -6   3 1818.10 32.5088   2
   0   6  -3 1802.27 32.6321   2
   0  -6  -3 1788.86 32.6941   2
   0  -6  -4 0.46506 0.62123   1
   0   6  -4 0.75821 0.67942   1
   0   6  -4-0.30470 0.65472   2
   0  -6  -4 1.09163 0.71254   2
   0  -6   4 0.21385 0.71699  18
   0  -6   4 0.19362 0.62559  16
   0   6  -4 1.45753 0.83440  15
   0   6  -4 0.77120 0.75305  13
   0  -6   4 0.47414 0.64901   4
   0  -6  -4 2.31345 0.90378   5
   0   6   4 0.80763 0.64731   4
   0   6  -4 1.52232 0.81774  12
   0   6   4 0.20148 0.62543  10
   0  -6  -4 1.07206 0.81513   9
   0   6  -4 0.36358 0.58736   8
   0   6  -4 0.79161 0.61840   3
   0  -6  -4 0.16647 0.59669   3
   0   6  -5 7.36985 1.25903   2
   0   6  -5 7.14172 1.24110   1
   0  -6  -5 6.48900 1.20117   1
   0  -6  -5 9.29618 1.40077   2
   0   6  -5 7.53504 1.37784  15
   0  -6   5 7.99631 1.44533  18
   0   6  -5 6.58479 1.41877  13
   0  -6  -5 4.70415 1.26083   5
   0   6   5 8.82067 1.38083   4
   0  -6   5 6.64909 1.21719   4
   0   6  -5 9.69512 1.44869  12
   0   6   5 9.35130 1.59797  10
   0  -6  -5 6.57129 1.41948   9
   0   6  -5 5.55790 1.09288   8
   0  -6  -5 8.43168 1.41864   3
   0  -6   6 12.1782 1.84628  18
   0   6  -6 13.4445 1.90797  15
   0   6  -6 13.8822 2.00451  13
   0   6   6 11.9912 1.79269   4
   0  -6  -6 13.9906 2.01237   5
   0  -6   6 16.9836 2.05918   4
   0   6   6 16.1862 2.14979  10
   0  -6  -6 11.9501 1.91624   9
   0  -6  -6 16.4605 1.98514   1
   0  -6  -6 15.8956 1.93290   2
   0   6  -6 16.0938 1.99239   2
   0   6  -6 14.0787 1.84841   1
   0  -6   7 6.26217 1.58733  18
   0   6  -7 7.40181 1.75995  13
   0   6   7 11.8089 1.98479   4
   0  -6  -7 10.6465 2.02869   5
   0  -6   7 6.41226 1.55179   4
   0   6   7 6.39570 1.65235  10
   0  -6  -7 10.2598 1.94996   9
   0   6  -7 10.3152 1.85820   2
   0  -6  -7 10.7633 1.92154   2
   0   6  -7 9.42500 1.76227   1
   0  -6  -7 9.00500 1.75289   1
   0  -6  -8 200.991 8.20512   1
   0   6  -8 192.360 7.99389   1
   0  -6   8 194.307 8.08509  18
   0   6  -8 192.576 8.49662  13
   0   6   8 183.400 8.04222   4
   0  -6   8 188.454 8.09276   4
   0  -6  -8 199.847 8.60322   9
   0   6   8 198.915 8.51310  10
   0  -6  -8 197.183 8.44719   5
   0  -6  -8 198.591 8.15067   2
   0   6  -8 182.092 7.84329   2
   0  -6  -9 353.508 12.2943   5
   0   6  -9 346.021 12.3522  13
   0   6   9 347.945 12.1087   4
   0  -6   9 326.359 11.7989   4
   0   6   9 340.895 12.1890  10
   0  -6  -9 347.107 12.4201   9
   0   6  -9 335.372 11.6838   2
   0  -6  -9 334.416 11.7927   2
   0  -6  -9 324.728 11.6324   1
   0   6  -9 322.733 11.5451   1
   0   6 -10-1.35772 1.76764  13
   0   6  10 6.63365 2.05906  10
   0   6 -10 0.80803 1.61898   1
   0   6 -10 2.42017 1.77064   2
   0  -6 -10 1.22766 1.63985   2
   0  -6 -10-0.40951 1.68151   1
   0  -6 -10 0.87940 1.42058   9
   0  -6 -10 1.71256 1.58177   5
   0  -6  10 0.86416 1.59632   4
   0   6  10 1.74456 1.56322   4
   0  -6 -11 76.0782 5.76116   5
   0   6  11 65.0147 5.55698   4
   0  -6 -11 59.0999 5.30978   9
   0  -6 -11 67.7219 5.43450   2
   0   6 -11 70.2657 5.51210   2
   0   6 -11 71.0588 5.53854   1
   0  -6 -11 64.6896 5.42823   1
   0  -7   0 1.48925 0.67945  17
   0  -7   0 0.11825 0.43687  18
   0  -7   0 0.13028 0.48131  14
   0   7   0 0.22675 0.21530  13
   0  -7   0 0.30605 0.40561   5
   0   7   0 1.30713 0.63754  12
   0  -7   0 0.35771 0.48080  10
   0  -7   0-0.15426 0.46361   9
   0   7   0 0.37138 0.38234   9
   0   7   0 0.31869 0.66970   8
   0   7   0 0.37474 0.27559   6
   0   7   1 2770.28 47.6805   3
   0   7   1 2788.83 47.6796   2
   0   7   1 2836.84 47.6955   1
   0  -7  -1 2728.82 50.7957  17
   0  -7  -1 2656.03 49.0640  18
   0  -7   1 2845.19 50.4571  18
   0   7   1 2713.72 49.5368  14
   0   7   1 2700.74 49.9427  12
   0   7  -1 2649.16 48.7046  13
   0  -7  -1 2822.07 49.8071  14
   0  -7   1 2817.25 48.6363  13
   0   7  -1 2765.75 50.6950  12
   0   7   1 2812.82 47.7046   4
   0  -7  -1 2840.46 49.6084   5
   0  -7  -1 2815.60 49.4551  10
   0   7  -1 2713.36 49.0831  11
   0   7   1 2812.31 49.6682  10
   0   7   1 2796.24 49.4488   9
   0  -7  -1 2762.19 50.0920   8
   0   7  -1 2836.34 47.8491   9
   0   7   1 2849.37 50.4493   8
   0  -7  -1 2776.12 49.6350   9
   0   7  -1 2766.81 50.8823   8
   0   7   1 2791.02 49.0043   6
   0   7  -1 2785.30 47.6820   6
   0   7  -2 1453.27 25.4396   2
   0   7  -2 1463.74 25.4592   1
   0   7   2 1404.56 26.4374  14
   0  -7  -2 1395.77 27.7776  17
   0  -7   2 1412.53 27.7709  18
   0   7   2 1383.80 26.3447  12
   0  -7   2 1452.60 26.3321  13
   0   7  -2 1441.71 27.9427  12
   0   7  -2 1432.57 26.5341  13
   0   7   2 1383.50 25.6008   4
   0  -7  -2 1432.89 27.2765   5
   0   7   2 1423.97 27.1089  10
   0  -7  -2 1374.80 26.0086  12
   0   7  -2 1424.82 26.1866  11
   0  -7  -2 1451.90 26.7396   8
   0   7  -2 1418.78 27.9447   8
   0  -7  -2 1412.33 27.3148   9
   0   7   2 1388.79 26.6486   6
   0   7  -3 5.55379 1.16626  15
   0  -7   3 5.90811 1.19901  18
   0  -7   3 6.16205 1.15036  16
   0   7  -3 2.34011 0.81800  13
   0   7   3 3.99982 0.81941   4
   0  -7  -3 2.22503 0.86604   5
   0   7   3 3.35864 0.92614  10
   0   7  -3 2.93837 0.97970  12
   0   7  -3 5.64850 1.17277   8
   0  -7  -3 3.01892 0.95886   9
   0  -7  -3 5.19101 0.83053   1
   0   7  -3 5.65794 0.88015   1
   0  -7  -3 4.78765 0.84509   2
   0   7  -3 3.82745 0.77462   2
   0   7  -4 588.313 13.5338   1
   0  -7  -4 616.860 13.5831   1
   0   7  -4 599.891 14.9818  15
   0  -7   4 601.554 14.4372  16
   0  -7   4 621.159 15.1025  18
   0   7  -4 637.075 14.5411  13
   0   7  -4 601.866 14.6430  12
   0  -7  -4 612.815 14.8518   5
   0   7   4 612.472 13.7162   4
   0   7   4 616.200 14.7114  10
   0   7  -4 607.208 14.5529   8
   0  -7  -4 644.243 15.0915   9
   0   7  -4 623.173 13.6344   2
   0  -7  -4 625.180 13.6624   2
   0   7  -5 850.783 18.3986   1
   0  -7  -5 864.053 18.5181   1
   0  -7   5 824.094 19.2547  16
   0  -7   5 842.243 19.6773  18
   0   7  -5 838.526 19.4635  15
   0   7  -5 860.362 19.1767  12
   0   7  -5 860.369 19.3451  13
   0   7   5 843.666 18.6841   4
   0  -7  -5 841.085 19.6923   5
   0   7   5 837.380 19.4941  10
   0  -7  -5 832.586 19.7307   9
   0   7  -5 875.257 18.9871   8
   0  -7  -5 868.144 18.5574   2
   0   7  -5 844.535 18.4053   2
   0   7  -6 16.7111 2.19695  13
   0  -7  -6 19.6887 2.41817   5
   0   7   6 12.9009 1.84952   4
   0   7   6 13.0200 1.98962  10
   0  -7  -6 22.2522 2.57393   9
   0   7  -6 15.7982 2.11381  15
   0  -7   6 13.3589 2.01380  18
   0   7  -6 15.3242 1.95599   1
   0  -7  -6 13.4947 1.85348   1
   0   7  -6 13.0748 1.75505   2
   0  -7  -6 12.6313 1.80347   2
   0  -7   7 0.31838 0.98822  18
   0   7  -7-0.65380 1.24272  13
   0  -7  -7 1.34447 1.31277   5
   0   7   7 0.88230 1.20760   4
   0   7   7-0.32942 1.02250  10
   0  -7  -7 2.06778 1.38098   9
   0   7  -7 0.27478 0.95358   2
   0   7  -7 0.54874 0.98337   1
   0  -7  -8 34.6337 3.58304   9
   0   7   8 25.5251 3.12960  10
   0  -7  -8 25.7855 3.10710   5
   0   7   8 35.7565 3.41870   4
   0  -7   8 26.9537 3.04099  18
   0   7  -8 28.1922 3.25892  13
   0  -7  -9 65.3078 5.20289   9
   0   7   9 72.6252 5.32097  10
   0   7   9 72.4056 5.20119   4
   0   7  -9 71.3588 5.35146  13
   0  -7  -9 74.2755 5.38149   5
   0   7  10-0.45043 1.39812  10
   0  -7 -10-0.88512 1.53582   5
   0  -7 -10-0.45393 1.40899   9
   0   7 -10-0.45371 1.46580  13
   0  -8   0 1548.44 30.7309  18
   0  -8   0 1710.80 32.0484  17
   0  -8   0 1673.12 31.0356  14
   0   8   0 1698.38 31.5030  12
   0  -8   0 1607.53 29.6466   9
   0  -8   0 1631.50 29.9369  10
   0   8   0 1633.36 31.6481   8
   0  -8   0 1731.13 29.6470   5
   0   8   0 1598.59 28.9375   6
   0  -8  -1 121.043 4.85085  17
   0  -8  -1 113.677 3.75423  18
   0  -8   1 107.952 4.33953  18
   0  -8   1 108.601 4.37810  14
   0  -8  -1 111.253 4.12300  14
   0   8   1 112.892 4.24054  12
   0   8  -1 116.316 3.35999  13
   0   8  -1 115.340 4.66277  12
   0  -8  -1 117.835 3.97045   5
   0  -8  -1 107.917 3.88288   9
   0  -8  -1 115.692 3.90701  10
   0   8  -1 105.987 3.59703  11
   0   8   1 116.307 4.02675  10
   0   8  -1 108.935 4.66933   8
   0   8   1 111.635 4.45008   8
   0   8   1 114.210 3.86021   9
   0   8   1 114.044 3.56992   6
   0  -8   2 243.725 7.46886  18
   0  -8  -2 236.944 7.56470  17
   0   8  -2 251.738 7.69190  12
   0   8   2 248.552 6.60871  12
   0   8  -2 230.351 6.34276  13
   0  -8  -2 252.589 7.11022   5
   0   8   2 243.134 6.95637  10
   0   8  -2 236.188 6.19469  11
   0  -8  -2 244.438 7.05329   9
   0   8  -2 251.467 7.77076   8
   0   8   2 228.626 6.50816   6
   0   8  -3 14.5811 1.85680  15
   0  -8   3 16.9684 1.79846  16
   0  -8   3 21.5903 2.11523  18
   0   8  -3 20.8396 1.80432  13
   0   8  -3 19.6616 2.02087  12
   0  -8  -3 19.1146 1.88667   5
   0   8   3 15.2989 1.67070  10
   0   8  -3 20.3977 2.08503   8
   0  -8  -3 20.2497 1.99290   9
   0   8   3 21.7790 1.89965   6
   0   8  -4 108.592 4.71776  13
   0   8  -4 113.811 5.12076  12
   0  -8  -4 104.958 4.92852   5
   0  -8  -4 107.145 5.04451   9
   0   8   4 109.304 4.90353  10
   0   8  -4 106.870 4.90817   8
   0  -8   4 106.450 5.15349  18
   0  -8   4 108.638 4.88877  16
   0   8  -4 100.016 5.02454  15
   0   8  -5 69.2035 4.00875  13
   0   8  -5 73.1143 4.17859  12
   0  -8  -5 63.5626 4.07907   5
   0   8   5 61.1633 3.94269  10
   0  -8  -5 69.2069 4.26790   9
   0   8  -5 68.7883 3.96581   8
   0   8  -5 69.6894 4.24801  15
   0  -8   5 64.6012 3.97670  16
   0  -8   5 72.0317 4.32430  18
   0  -8  -6 127.075 6.24485   9
   0   8   6 96.9189 5.42332  10
   0   8  -6 121.575 5.66871  12
   0   8  -6 113.159 5.69557  13
   0   8  -6 123.761 5.95757  15
   0  -8   6 112.381 5.81145  18
   0  -8  -6 121.436 6.05620   5
   0  -8  -7 152.565 7.33820   9
   0   8   7 154.586 7.25269  10
   0   8  -7 173.019 7.51701  13
   0  -8   7 154.105 7.27763  18
   0  -8  -7 163.563 7.52477   5
   0  -8  -8 45.0362 4.07584   9
   0   8   8 47.4758 4.19150  10
   0   8  -8 40.2337 3.89710  13
   0  -8   8 42.1076 3.86878  18
   0  -8  -8 46.6362 4.16658   5
   0  -8  -9 166.941 8.43914   9
   0   8   9 164.122 8.24246  10
   0   8  -9 161.189 8.13761  13
   0  -8   9 163.047 7.93065  18
   0  -8  -9 158.137 8.17242   5
   0  -8 -10 74.3662 5.73976   9
   0   8  10 60.0860 5.22843  10
   0   8 -10 60.9251 5.20585  13
   0   8  10 68.3291 5.54632   6
   0  -8 -10 60.2175 5.16915   5
   0   9   0-0.37725 0.67605  12
   0   9   0 0.50783 0.56877  11
   0  -9   0 0.50911 0.56894  14
   0   9   0 0.20723 0.76560   8
   0  -9   0-0.15241 0.59524  18
   0  -9   0-0.43302 0.67201  17
   0  -9  -1 377.943 10.3928  17
   0  -9   1 365.996 9.75908  18
   0  -9   1 349.395 9.67089  14
   0  -9  -1 360.254 9.28065  14
   0   9  -1 371.497 8.68738  11
   0   9   1 370.122 9.06192  10
   0  -9  -1 373.866 9.04125   9
   0   9   1 359.927 9.52219  12
   0   9  -1 375.472 10.1512  12
   0   9   1 381.943 9.99596   8
   0   9  -1 386.028 10.4336   8
   0  -9  -1 375.877 9.04613   5
   0  -9  -2 261.337 8.22383  17
   0  -9   2 263.216 8.06387  18
   0   9   2 247.284 7.07728  12
   0   9  -2 256.969 8.20430  12
   0  -9  -2 234.386 6.99546  14
   0  -9  -2 259.907 7.47462   9
   0   9   2 263.399 7.47799  10
   0   9  -2 256.617 8.24124   8
   0   9   2 245.231 6.82915   6
   0  -9  -2 253.008 7.37958   5
   0  -9   3 1006.91 22.2636  18
   0  -9   3 1029.23 21.8985  16
   0   9  -3 1003.80 20.7769  13
   0   9  -3 1035.14 22.3705  12
   0  -9  -3 1052.25 21.7782   5
   0  -9  -3 1011.30 21.6786   9
   0   9   3 984.379 21.4200  10
   0   9  -3 1016.43 22.3034   8
   0   9   3 1038.85 21.0801   6
   0  -9   4 25.7454 2.58171  18
   0  -9   4 20.2865 2.17694  16
   0   9  -4 19.7903 2.36111  15
   0  -9  -4 19.5820 2.19684   9
   0   9   4 20.5365 2.13284  10
   0   9  -4 24.7372 2.22052  13
   0   9  -4 20.4306 2.28503  12
   0   9  -4 22.9366 2.38740   8
   0  -9  -4 18.2587 2.12585   5
   0   9   4 17.7911 1.94581   6
   0   9  -5 48.5835 3.68524  15
   0  -9   5 45.1268 3.52309  18
   0  -9   5 43.5430 3.33312  16
   0   9   5 51.2877 3.62155  10
   0  -9  -5 44.1505 3.49549   9
   0   9  -5 46.2630 3.50970  12
   0   9  -5 41.3241 3.18129  13
   0   9  -5 44.5448 3.32661   8
   0  -9  -5 42.7489 3.42323   5
   0   9  -6 46.2872 3.60874  12
   0   9  -6 44.1417 3.61357  13
   0  -9   6 54.9264 3.91432  16
   0   9  -6 44.2355 3.64159  15
   0  -9   6 56.5005 4.15848  18
   0  -9  -6 47.5041 3.83734   5
   0   9   6 46.6574 3.69993  10
   0  -9  -6 45.3040 3.79782   9
   0   9  -7 397.353 12.3595  13
   0   9   7 341.228 11.8321  10
   0  -9  -7 369.472 12.5183   9
   0  -9   7 381.288 12.3901  18
   0  -9  -7 353.308 12.1456   5
   0  -9   8 32.4814 3.49770  18
   0   9  -8 29.6118 3.34991  13
   0  -9  -8 25.9168 3.27039   5
   0   9   8 28.8542 3.34890  10
   0  -9  -8 25.3719 3.27358   9
   0   9   8 30.2781 3.38127   6
   0  -9   9 9.91003 2.25704  18
   0   9  -9 10.9980 2.40324  13
   0  -9  -9 9.13609 2.37734   5
   0   9   9 10.3018 2.37707  10
   0  -9  -9 10.7032 2.46922   9
   0   9   9 10.6461 2.38902   6
   0   9 -10-0.46197 1.65581  13
   0  -9 -10 2.34116 1.67826   5
   0   9  10 0.93527 1.45158  10
   0  -9 -10 0.48120 1.55468   9
   0   9  10 2.33769 1.51054   6
   0  10   0 25.6472 1.85807  11
   0  10   0 27.6073 2.36308  12
   0  10   0 27.7827 2.47767   8
   0 -10   0 26.6016 2.08539  18
   0 -10   0 27.7996 2.21562  14
   0 -10   0 25.7006 2.43122  17
   0  10   1 101.809 4.04216  10
   0  10  -1 106.581 4.86382  12
   0  10   1 98.6264 4.36320  12
   0 -10  -1 92.5340 4.10947  14
   0  10   1 106.329 4.74333   8
   0  10  -1 92.4462 4.68960   8
   0 -10  -1 93.6582 4.70564  17
   0 -10   1 98.8164 4.43479  18
   0 -10   1 103.479 4.58651  14
   0 -10   1 97.6261 4.78551  17
   0 -10   2 223.879 7.59121  18
   0 -10  -2 233.507 8.00857  17
   0  10   2 226.225 7.01186  10
   0 -10  -2 220.132 7.00528   9
   0 -10  -2 234.506 6.96880  14
   0  10   2 215.036 6.75339  12
   0  10  -2 224.984 7.84708  12
   0  10  -2 224.641 7.95855   8
   0 -10  -2 230.431 7.04028   5
   0 -10   3 266.887 8.50384  16
   0 -10  -3 245.404 8.55541  17
   0 -10   3 256.349 8.64587  18
   0  10  -3 253.380 8.67497  12
   0 -10  -3 261.964 8.25971   9
   0  10   3 272.118 8.23388  10
   0  10  -3 251.284 8.70108   8
   0 -10  -3 256.834 8.14555   5
   0  10   3 249.401 7.65054   6
   0 -10   4 15.0847 2.09046  18
   0 -10   4 13.1020 1.83964  16
   0  10  -4 14.0945 2.01623  12
   0  10   4 12.1117 1.82552  10
   0 -10  -4 16.2849 2.03052   5
   0 -10  -4 12.8888 1.86816   9
   0  10  -4 7.84267 1.62127   8
   0  10   4 14.1173 1.81975   6
   0 -10   5-0.28212 0.91141  16
   0 -10   5-0.32063 0.95283  18
   0 -10  -5-0.29638 0.91993   5
   0  10   5-0.28479 1.14120  10
   0  10  -5 0.59757 1.00170  12
   0 -10  -5-0.30301 0.97890   9
   0  10  -5-0.29041 1.00780   8
   0  10   5 0.26462 0.74978   6
   0 -10   6 2.51646 1.22977  16
   0  10  -6 5.52948 1.66845  15
   0 -10   6 4.90945 1.60310  18
   0  10  -6 2.96579 1.38191  13
   0 -10  -6 3.35773 1.34659   5
   0  10   6 2.90436 1.29428  10
   0  10  -6 1.57362 1.09355  12
   0 -10  -6 4.46478 1.53963   9
   0  10   6 3.97503 1.45078   6
   0  10  -7 166.332 7.49542  13
   0  10   7 167.548 7.74741  10
   0 -10  -7 172.976 8.03787   9
   0 -10   7 164.293 7.82211  18
   0  10   7 166.481 7.60449   6
   0 -10  -7 163.860 7.85624   5
   0 -10   8 11.4041 2.34846  18
   0  10  -8 14.5779 2.46593  13
   0 -10  -8 15.5672 2.75685   5
   0  10   8 18.0089 2.83320  10
   0 -10  -8 16.4586 2.78856   9
   0  10   8 10.9171 2.22190   6
   0 -10  -9 63.7891 5.32677   9
   0  10   9 70.2042 5.36842  10
   0  10  -9 63.4396 5.14071  13
   0  10   9 55.2410 4.88685   6
   0 -10  -9 64.2184 5.24386   5
   0 -10   9 70.2138 5.33386  18
   0  10 -10 13.3784 2.71975  13
   0 -11   0 0.20893 0.72505  14
   0  11   0 0.25648 0.79608   8
   0 -11   0-0.26894 0.68159  17
   0  11   0-0.46605 0.88584  12
   0  11   1 322.005 9.19555  12
   0  11  -1 287.829 9.41049  12
   0 -11  -1 327.673 9.01106  14
   0  11   1 315.880 9.55203   8
   0  11  -1 299.534 9.73653   8
   0 -11   1 294.389 8.97929  18
   0 -11   1 300.440 9.74448  17
   0 -11  -1 322.218 10.0840  17
   0 -11   1 308.536 9.29139  14
   0 -11  -2 491.559 12.0090  14
   0  11  -2 476.880 13.2023  12
   0  11   2 469.813 11.9301  10
   0  11  -2 494.518 13.4966   8
   0 -11   2 472.399 12.8104  14
   0 -11   2 490.952 12.9639  18
   0 -11  -2 487.349 13.3547  17
   0  11  -3 2.29944 1.12313  12
   0  11   3 2.69185 0.92172  10
   0 -11  -3 1.38527 0.80195   5
   0 -11  -3 2.35366 1.03373   9
   0  11  -3 2.64100 1.23374   8
   0 -11  -3 2.84325 1.13984  17
   0 -11   3 0.83640 0.79072  18
   0 -11   3 3.10061 1.08645  16
   0  11   4 13.9821 1.92650  10
   0  11  -4 14.6550 2.26720  12
   0 -11  -4 15.6269 2.07503   5
   0  11  -4 10.9834 1.88776   8
   0 -11  -4 12.1023 1.92238   9
   0 -11   4 13.9345 2.05141  18
   0 -11   4 14.3581 2.00747  16
   0 -11   5 14.8970 2.21544  16
   0 -11   5 11.9179 2.06179  18
   0 -11  -5 15.3714 2.26844   5
   0  11  -5 12.2488 2.15636  12
   0  11   5 12.7259 2.06909  10
   0  11  -5 21.1400 2.57216   8
   0 -11  -5 18.6002 2.44267   9
   0  11   5 15.4390 2.11650   6
   0  11   6 298.100 10.4682  10
   0 -11  -6 300.143 10.7047   9
   0  11  -6 290.463 10.3776  12
   0 -11   6 287.956 10.6889  18
   0 -11   6 289.710 10.2609  16
   0  11   6 276.837 9.87798   6
   0 -11  -6 288.612 10.4589   5
   0 -11   7 37.9666 3.85462  18
   0 -11  -7 28.3843 3.34964   9
   0  11   7 23.8515 3.09946  10
   0 -11  -7 29.2278 3.35899   5
   0  11   7 30.0924 3.24096   6
   0 -11  -8 107.970 6.66743   9
   0  11   8 92.4793 6.05955  10
   0 -11   8 91.9688 6.12302  18
   0 -11  -8 97.0663 6.30159   5
   0  11   8 101.331 6.15592   6
   0 -11   9 5.90202 2.07483  18
   0 -11  -9 4.12169 1.92532   5
   0  11   9 0.89802 1.45143  10
   0 -11  -9 3.28132 1.62747   9
   0  11   9 2.61674 1.65865   6
   0  12   0 11.4930 1.73947  12
   0 -12   0 11.6747 1.67851  14
   0 -12   0 12.7062 1.95606  17
   0  12   0 12.6579 1.89684   8
   0  12   1 703.761 16.4783  12
   0  12  -1 693.854 17.0814  12
   0 -12  -1 669.745 15.8990  14
   0 -12  -1 676.111 17.3855  17
   0 -12   1 679.396 16.5487  14
   0 -12   1 694.084 16.3519  18
   0 -12   1 670.214 17.2847  17
   0  12  -1 674.635 17.2059   8
   0  12  -2 43.8752 3.45162  12
   0 -12  -2 36.4531 3.22028  17
   0 -12   2 37.8433 3.11381  14
   0 -12   2 47.5268 3.56172  17
   0 -12   2 38.5977 3.15324  18
   0  12  -2 36.4533 3.30372   8
   0  12  -3 7.77060 1.70150  12
   0  12   3 11.3402 1.68770  10
   0  12  -3 12.1082 2.08456   8
   0 -12   3 10.0680 1.74336  16
   0 -12  -3 9.30859 1.80877  17
   0 -12   3 7.43552 1.62878  18
   0 -12   4 90.7390 5.35831  18
   0 -12   4 103.885 5.41790  16
   0  12  -4 88.3801 5.36320  12
   0 -12  -4 95.4723 5.16117   9
   0  12   4 98.9373 5.07617  10
   0  12  -4 87.8735 5.29171   8
   0 -12  -4 86.4947 4.89206   5
   0  12   5-0.61341 1.09929  10
   0  12  -5-0.34616 1.35201  12
   0 -12  -5 0.31921 1.03128   5
   0  12  -5 1.02412 1.22353   8
   0 -12  -5 1.30924 1.17313   9
   0 -12   5 2.51886 1.36794  18
   0 -12   5 0.94681 1.26468  16
   0  12  -6 6.88415 1.86758  12
   0  12   6 6.54235 1.74811  10
   0 -12  -6 4.64176 1.66535   5
   0 -12  -6 4.38652 1.76659   9
   0 -12   6 7.81544 1.98315  18
   0  12   7 432.207 13.8832  10
   0 -12  -7 429.374 14.1735   9
   0 -12  -7 428.010 14.0671   5
   0 -12   7 423.569 14.1616  18
   0  12   8 28.6652 3.49617  10
   0 -12  -8 45.2615 4.43487   9
   0 -12   8 44.3634 4.36840  18
   0  12   8 33.6608 3.71343   6
   0 -12  -8 38.8742 4.08759   5
   0 -12   9 0.47422 1.34384  18
   0 -12  -9 2.81079 1.78098   5
   0  12   9 0.91737 1.59189  10
   0 -12  -9 1.44126 1.55220   9
   0  12   9 1.31898 1.47415   6
   0  13   0-0.27770 0.99529  12
   0 -13   0-0.24919 0.80503  14
   0 -13   0 0.32284 0.81819  17
   0  13   0 0.30650 0.99020   8
   0  13  -1 45.4093 3.53781  12
   0  13   1 43.0718 3.22913  12
   0 -13   1 45.8444 3.37456  14
   0 -13   1 35.0557 3.28497  17
   0 -13  -1 40.2610 3.50119  17
   0  13  -1 43.1284 3.60978   8
   0  13  -2 93.1135 5.26694  12
   0 -13   2 99.4921 5.18292  14
   0 -13   2 82.6876 4.76541  18
   0 -13   2 89.6342 5.20547  17
   0 -13  -2 86.0130 5.22173  17
   0  13  -2 85.6941 5.15580   8
   0  13  -3 86.2445 5.28362  12
   0 -13   3 83.0442 5.00067  14
   0 -13   3 86.2765 5.11221  18
   0 -13  -3 93.2384 5.44434  17
   0 -13   3 85.7604 4.96870  16
   0  13  -3 83.7150 5.26413   8
   0  13  -4 243.031 9.56414  12
   0  13  -4 242.672 9.52738   8
   0 -13   4 259.195 9.35835  16
   0 -13   4 254.462 9.64112  18
   0 -13   5 92.3517 5.44785  16
   0 -13   5 91.4101 5.67656  18
   0 -13  -5 89.1517 5.36812   9
   0  13   5 82.1851 5.08712  10
   0  13  -5 94.9363 5.77118  12
   0  13  -5 94.2693 5.71444   8
   0 -13  -5 79.6399 5.06648   5
   0 -13   6 228.249 9.70174  18
   0  13  -6 199.924 8.96999  12
   0  13   6 213.777 8.92085  10
   0 -13  -6 233.065 9.46406   9
   0  13  -6 223.717 9.25573   8
   0 -13  -6 216.805 9.08982   5
   0  13   7 23.9791 3.15437  10
   0 -13  -7 21.4308 3.05580   5
   0 -13  -7 21.5895 3.11420   9
   0 -13   7 25.9002 3.35987  18
   0 -13  -8 40.2968 4.28134   9
   0  13   8 46.4571 4.42377  10
   0 -13   8 48.6614 4.61465  18
   0 -13  -8 43.4211 4.32200   5
   0 -14   0 1953.89 40.7691  17
   0  14   0 1998.31 39.9250  12
   0  14   1 101.563 5.22909  12
   0  14  -1 103.271 5.62273  12
   0 -14   1 89.9702 5.48440  17
   0 -14  -1 97.1845 5.74496  17
   0 -14   1 95.8317 5.19929  14
   0  14  -1 95.4971 5.63455   8
   0  14  -2 148.462 7.01325  12
   0 -14  -2 137.857 6.92658  17
   0 -14   2 129.744 6.34911  14
   0 -14   2 137.981 6.49654  18
   0 -14   2 138.720 6.90744  17
   0  14  -2 149.439 7.18619   8
   0  14  -3 225.113 9.36518  12
   0 -14   3 252.280 9.39937  18
   0 -14   3 241.723 9.11633  16
   0 -14   3 255.593 9.63888  17
   0 -14   3 245.503 9.34490  14
   0 -14  -3 239.137 9.52203  17
   0  14  -3 244.202 9.70278   8
   0  14  -4 411.248 13.4571  12
   0 -14   4 400.251 12.8075  16
   0 -14   4 412.564 13.2166  18
   0  14  -4 441.168 13.7788   8
   0  14  -5 248.095 10.1143  12
   0  14  -5 256.044 10.1836   8
   0 -14   5 249.673 10.1409  18
   0  14  -6 88.9774 5.93999  12
   0 -14  -6 80.6013 5.51015   9
   0 -14  -6 79.0001 5.38372   5
   0 -14   6 86.2948 5.88619  18
   0 -14  -7 90.6816 6.07429   9
   0  14   7 95.4956 6.09110  10
   0 -14   7 89.4566 6.28253  18
   0 -14  -7 87.1439 5.93316   5
   0 -14  -8 4.06889 2.06576   5
   0 -14  -8 2.77207 1.65615   9
   0 -14   8 0.48810 1.51530  18
   0  14   8 1.31902 1.57610  10
   0 -15   0 0.37730 1.12125  17
   0  15   0-0.32242 1.11889  12
   0 -15   1 211.983 8.95673  17
   0 -15   1 216.525 8.31502  14
   0 -15  -1 195.422 8.74359  17
   0  15  -1 205.877 8.56135  12
   0  15  -2 82.5815 5.34001  12
   0 -15  -2 85.5177 5.56091  17
   0 -15   2 81.4317 5.08377  14
   0 -15   2 81.2519 5.37569  17
   0  15  -2 90.4485 5.67126   8
   0  15  -3 59.0629 4.62263  12
   0 -15   3 51.6734 4.11746  16
   0 -15   3 53.9155 4.26601  18
   0 -15   3 57.6489 4.34819  14
   0 -15   3 53.8477 4.37950  17
   0 -15  -3 64.4029 4.82029  17
   0  15  -3 48.6978 4.28304   8
   0  15  -4 38.3535 3.89100  12
   0 -15   4 32.7527 3.52744  18
   0 -15   4 38.8635 3.77273  14
   0  15  -4 43.6330 4.10174   8
   0 -15   5 117.559 6.89100  18
   0  15  -5 124.604 7.04896  12
   0 -15   6 88.1887 6.12291  18
   0  15  -6 91.4734 6.21447  12
   0 -15   7 8.60723 2.31413  18
   0 -15  -7 13.1364 2.58131   5
   0 -16   0 174.845 8.30079  17
   0  16   0 164.723 7.57623  12
   0 -16  -1 118.892 6.72740  17
   0 -16   1 115.181 6.63061  17
   0  16  -1 107.428 6.16507  12
   0 -16  -2 118.928 6.92556  17
   0 -16   2 132.186 6.68961  14
   0 -16   2 142.895 7.35793  17
   0  16  -2 133.583 7.05788  12
   0 -16   3 95.8435 5.98620  17
   0 -16   3 88.3679 5.65830  14
   0 -16   3 91.3993 5.67935  18
   0  16  -3 83.2989 5.69529  12
   0  16  -4 0.42244 1.60640  12
   0 -16   4 4.02587 1.61372  18
   0 -16   4 3.56652 1.66594  14
   0 -16   5 134.738 7.50664  18
   0 -16   5 127.993 7.29587  14
   0  16  -5 123.676 7.30135  12
   0 -16   6 143.157 8.01336  18
   0 -17   0-0.86294 1.39397  17
   0  17   0-0.36644 1.08902  12
   0 -17  -1 83.1568 5.90268  17
   0 -17   1 98.5077 6.24223  17
   0  17  -1 81.7558 5.53975  12
   0 -17   2 123.562 7.13044  17
   0 -17  -2 137.711 7.58782  17
   0  17  -2 130.080 7.17354  12
   0 -17   3 88.7480 6.01696  17
   0 -17   3 83.1141 5.54027  14
   0  17  -3 89.7576 6.04825  12
   0 -17   4 103.138 6.36351  18
   0 -17   4 92.5383 6.06824  14
   0  17  -4 106.908 6.76953  12
   0 -17   5 150.185 8.08254  18
   0 -17   5 137.752 7.72601  14
   0  17  -5 146.910 8.16843  12
   0 -17   6 94.1130 6.53936  14
   0 -17   6 112.920 7.19585  18
   0 -18   0 11.9235 2.47349  17
   0 -18  -1 82.0479 6.01084  17
   0 -18   1 83.5893 6.08166  17
   0  18  -1 97.4904 6.15171  12
   0 -18  -2 14.0156 2.78649  17
   0 -18   2 15.4791 2.71591  17
   0  18  -2 12.4745 2.59601  12
   0 -18   3 25.4555 3.44087  17
   0  18  -3 32.3512 3.84904  12
   0 -18   4 73.5064 5.53621  14
   0  18  -4 82.3946 6.08664  12
   0 -18   5 0.46954 1.45765  18
   0 -18   5 3.21522 1.59417  14
   0 -19   0 1.45731 1.44379  17
   0 -19   1 8.70797 2.33876  17
   0 -19  -1 9.80910 2.52859  17
   0  19  -1 7.75171 2.08296  12
   0 -19  -2 30.1163 3.85432  17
   0 -19   2 39.9398 4.35486  17
   0  19  -2 41.5459 4.34457  12
   0 -19   3 0.47947 1.35860  17
   0  19  -3 0.94282 1.40096  12
   0 -20   0 20.5045 3.39259  17
   0 -20  -1 77.5613 6.22413  17
   0 -20   1 61.0650 5.48453  17
   0  20  -1 74.8878 5.72379  12
   0  20  -2 25.0422 3.56147  12
   0 -20   2 19.7501 3.29303  17
   1   0 -11 0.45056 1.33894  13
   1   0 -11-0.91563 1.58873   1
   1   0 -11-0.45873 1.36324   2
  -1   0  11 0.48623 1.50922   4
   1   0 -10 19.2577 2.95343  13
   1   0 -10 20.1480 3.02481   2
   1   0 -10 21.6295 3.11140   1
  -1   0  10 14.4923 2.68681   4
   1   0  -9-0.36813 1.27749  13
   1   0  -9 0.74742 1.33941   1
   1   0  -9-0.74870 1.25505   2
  -1   0   9 0.39069 1.21265   4
  -1   0   8 498.952 14.5347   4
   1   0  -8 469.102 14.0828   2
   1   0  -8 475.478 14.0033  13
   1   0  -8 479.891 14.2245   1
   1   0  -7 1.21246 0.92182   5
  -1   0   7 0.29542 0.99042   4
   1   0  -7 0.28462 0.76508  13
   1   0  -7-0.24793 0.76953   9
   1   0  -7-0.28909 0.85911   1
   1   0  -7-0.28868 0.89604   2
  -1   0   6 1.74471 0.92156   4
   1   0  -6 3.37727 1.12377  13
   1   0  -6 2.33083 0.98725   9
   1   0  -6 1.71867 1.00883   2
   1   0  -6 2.45243 1.05451   1
  -1   0   5 0.13177 0.48681  18
   1   0  -5 0.19889 0.69019  13
  -1   0   5 0.20455 0.77761   4
   1   0  -5 0.17657 0.59198   9
   1   0  -5 0.20313 0.63049   2
   1   0  -5 0.60725 0.76948   1
   1   0  -4 74.8589 3.41103   1
   1   0  -4 69.6635 2.70905  18
  -1   0   4 79.7101 2.93193  18
   1   0  -4 63.4176 3.17443  13
   1   0  -4 70.6866 2.19465  12
  -1   0   4 63.2914 3.21156   4
  -1   0   4 64.9911 2.06726  12
   1   0  -4 72.9281 3.17897   9
  -1   0   4 64.8073 2.92521   9
   1   0  -4 72.0450 3.37152   2
  -1   0   3-0.22054 0.45278   1
  -1   0   3 0.10987 0.42911   2
   1   0  -3 0.12104 0.39102   1
   1   0  -3-0.12050 0.37403   2
  -1   0   3 0.32965 0.32187  18
   1   0  -3 0.31051 0.37457  18
  -1   0   3 0.10816 0.46480  13
   1   0  -3-0.11915 0.39945  13
  -1   0   3 0.12028 0.41741   4
   1   0  -3 0.10756 0.47213   4
   1   0  -3 0.04625 0.22317  12
  -1   0   3 0.25779 0.19583   8
   1   0  -3 0.21311 0.48683   9
  -1   0   3-0.09738 0.42746   9
  -1   0   3 0.11038 0.45324   3
   1   0  -2 7785.36 130.590   1
  -1   0   2 7661.12 130.451   1
   1   0  -2 7345.34 129.888  18
  -1   0   2 7594.51 130.424  13
   1   0  -2 7636.37 130.525  13
  -1   0   2 7779.61 130.586   4
   1   0  -2 7436.13 130.350   4
   1   0  -2 7839.81 129.412  12
   1   0  -2 7601.96 130.333   9
   1   0  -2 7986.11 130.628   2
  -1   0   2 7908.08 130.502   2
  -1   0   1 0.09396 0.18826   4
   1   0  -1 0.04491 0.20517   4
   1   0  -1 0.14105 0.18363   2
  -1   0   1 0.09060 0.18600   2
   1   0  -1-0.04780 0.20984   1
  -1   0   1 0.18469 0.23035   1
   1   0  -1 0.18500 0.19875  13
  -1   0   1 0.04435 0.19469  13
   1   0   0 0.02849 0.07220   6
  -1   0   0 0.02772 0.08239   6
   1   0   0 0.05824 0.09038   5
   1   0   0 0.08962 0.08877   7
  -1   0   0-0.02913 0.08658   7
   1   0   0-0.02960 0.09923   4
  -1   0  -1 0.13628 0.21153   5
   1   0   1 0.48495 0.24032   5
   1   0   1 0.12320 0.20490  10
  -1   0  -1 0.07981 0.21156  10
   1   0   1 0.04777 0.23449   3
  -1   0  -1 0.85663 0.27835   3
   1   0   1 0.20373 0.23274   7
   1   0   1 0.50506 0.24688   6
  -1   0  -1 0.08968 0.22373   6
  -1   0  -2 17297.9 294.084   1
   1   0   2 17534.3 293.975   1
  -1   0  -2 17451.9 292.730  15
  -1   0  -2 17590.9 294.082  13
   1   0   2 17407.0 294.022  13
   1   0   2 17530.1 294.140   4
   1   0   2 17274.8 293.825   9
  -1   0  -2 17556.4 293.902   9
  -1   0  -2 17138.3 293.853   5
   1   0   2 17368.1 293.753   5
   1   0   2 17287.0 293.966   2
   1   0   2 17864.9 293.951   3
  -1   0  -2 17653.7 294.119   2
  -1   0  -2 17568.6 294.148   3
   1   0   3 0.68103 0.54770   1
   1   0   3 0.34000 0.47631   2
  -1   0  -3 0.12288 0.41198   1
  -1   0  -3 0.73744 0.49251   2
  -1   0  -3 0.10288 0.26877  15
   1   0   3 0.11318 0.46474  13
  -1   0  -3 0.61117 0.51373  13
   1   0   3 0.59766 0.47229   5
  -1   0  -3-0.10519 0.45201   5
   1   0   3 0.24934 0.44683   4
  -1   0  -3 0.44141 0.44221   4
  -1   0  -3 0.32442 0.41111   9
   1   0   3 0.10167 0.41746   9
   1   0   3-0.11012 0.50312   3
  -1   0  -3 0.50971 0.51063   3
  -1   0  -4 2658.75 47.7450   1
  -1   0  -4 2695.31 47.2199   5
   1   0   4 2643.27 45.6825  12
  -1   0  -4 2598.97 47.7081  13
   1   0   4 2618.00 47.7242   4
  -1   0  -4 2551.72 47.1838   9
  -1   0  -4 2619.35 45.5451   8
  -1   0  -4 2582.63 47.6182   2
  -1   0  -4 2567.60 47.8066   3
  -1   0  -5-0.20456 0.70989   2
  -1   0  -5 0.40834 0.68449   1
   1   0   5-0.26636 0.49202  18
  -1   0  -5-0.20336 0.77307  13
   1   0   5-0.21135 0.82547   4
  -1   0  -5 0.51530 0.61562   5
  -1   0  -5-0.17674 0.67187   9
  -1   0  -5 0.21376 0.66347   3
  -1   0  -6 25.8881 2.25990   5
  -1   0  -6 33.1169 2.75143  13
   1   0   6 30.9327 2.78363   4
  -1   0  -6 29.6750 2.46379   9
  -1   0  -6 28.3270 2.59889   2
  -1   0  -6 28.2760 2.66238   3
  -1   0  -6 25.1180 2.45365   1
  -1   0  -7 0.91892 0.95074   3
  -1   0  -7 0.48035 0.88728   5
   1   0   7 0.30408 0.86159   4
  -1   0  -7-0.85712 0.80953  13
  -1   0  -7 0.24686 0.76623   9
  -1   0  -7-0.29006 0.90030   1
  -1   0  -7 0.28977 0.86113   2
  -1   0  -8 961.899 23.5501  13
  -1   0  -8 1013.02 24.2458   3
  -1   0  -8 1025.20 24.0463   2
  -1   0  -8 1003.97 23.8939   1
   1   0   8 1041.90 24.3798   4
  -1   0  -9-1.10164 1.09128  13
   1   0   9 1.19832 1.29045   4
  -1   0  -9-0.40475 1.30762   3
  -1   0  -9 1.12767 1.34723   1
  -1   0  -9 1.87572 1.46518   2
   1   0  10 1.57842 1.41444  10
   1   0  10 1.78538 1.59986   4
  -1   0 -10-0.41618 1.62559   2
  -1   0 -10 2.51020 1.63412   1
  -1   0 -10 2.44313 1.59046  13
   1   0  11-1.47652 1.81828   4
  -1   0 -11 0.45821 1.48031   2
  -1   0 -11 0.45831 1.42254   1
  -1   0 -11-0.44559 1.43956  13
  -1  -1  11 1.94239 1.68514   4
  -1   1  11 0.48658 1.79761   4
   1  -1 -11-0.45810 1.58974   1
   1   1 -11-0.91379 1.58555   1
   1   1 -11-0.45779 1.53479   2
   1  -1 -11-1.37713 1.97258   2
   1   1 -11-0.45902 1.42475  13
   1  -1 -11 1.32193 1.42355  13
  -1  -1  10 1.75439 1.66788   4
  -1   1  10 2.63572 1.67050   4
   1  -1 -10 1.66491 1.53831   1
   1  -1 -10 4.20050 1.84434   2
   1   1 -10 3.35122 1.80060   2
   1   1 -10 5.39701 1.96884   1
   1   1 -10 1.67591 1.40533  13
   1  -1 -10 2.00646 1.52612  13
  -1   1   9 2.73595 1.56625   4
  -1  -1   9 0.78035 1.30818   4
   1  -1  -9 0.37398 1.29789   1
   1   1  -9 1.12132 1.20761   2
   1  -1  -9 1.12441 1.42489   2
   1   1  -9 0.37301 1.25064   1
   1   1  -9 1.12885 1.34870  13
   1  -1  -9 0.36000 1.20701  13
  -1   1   8 0.34288 1.10773   4
   1  -1  -8-0.29007 1.03963   5
  -1  -1   8 0.68441 1.18754   4
   1   1  -8 0.66294 1.02885   1
   1  -1  -8-1.66246 1.15383   1
   1  -1  -8 1.32722 1.11240   2
   1   1  -8 0.66174 1.14820   2
   1  -1  -8 0.89430 1.10129   9
   1  -1  -8-0.63498 1.06441  13
   1   1  -8-0.33392 1.11950  13
   1   1  -7 82.5735 4.79670  13
   1  -1  -7 78.6702 4.59232  13
   1   1  -7 80.9620 4.74837   2
   1  -1  -7 79.1733 4.69720   2
  -1  -1   7 74.6334 4.59373   4
  -1   1   7 87.2384 4.90678   4
   1   1  -7 76.5820 4.10804   5
   1  -1  -7 90.1183 4.66034   5
   1  -1  -7 76.8640 4.40964   9
   1   1  -7 76.5283 4.16877   9
   1   1  -7 85.9874 4.87288   1
   1  -1  -7 83.3317 4.80905   1
   1   1  -6 261.651 8.57476   1
   1  -1  -6 274.466 8.73886   1
   1  -1  -6 272.118 8.57479  13
   1   1  -6 264.506 8.65022  13
  -1  -1   6 267.072 7.64944  18
  -1   1   6 252.221 8.52530   4
  -1  -1   6 258.810 8.60852   4
   1   1  -6 262.385 7.97524   9
   1  -1  -6 253.731 8.26859   9
   1  -1  -6 274.308 8.73567   2
   1   1  -6 261.932 8.60957   2
   1  -1  -5 307.720 8.73029   1
   1   1  -5 293.970 8.60247   1
  -1  -1   5 295.368 7.82725  18
   1   1  -5 299.589 8.73416  13
   1  -1  -5 297.157 8.48955  13
  -1  -1   5 293.060 8.61952   4
  -1   1   5 283.453 8.55002   4
   1   1  -5 284.953 7.97281   9
   1  -1  -5 286.455 8.34359   9
   1   1  -5 289.308 8.56901   2
   1  -1  -5 289.530 8.58002   2
   1   1  -4 72.8031 3.40274   1
   1  -1  -4 76.3043 3.48949   1
   1  -1  -4 74.5409 2.68272  18
   1   1  -4 71.2947 2.92322  18
  -1  -1   4 73.2127 3.05248  18
   1  -1  -4 75.0825 3.36159  13
   1   1  -4 77.5709 2.61579  12
   1   1  -4 76.4167 3.51449  13
  -1  -1   4 71.3904 3.39283   4
  -1   1   4 76.6444 3.49107   4
  -1  -1   4 77.7861 2.51580  12
   1  -1  -4 69.7157 3.29246   9
  -1  -1   4 74.4687 3.01705   9
   1   1  -4 75.2179 3.13061   9
   1   1  -4 67.8367 3.32366   2
   1  -1  -4 74.5682 3.44326   2
   1  -1  -3 41.3739 2.19344   1
   1   1  -3 39.7107 2.15664   1
  -1  -1   3 41.0468 2.10072   1
  -1   1   3 42.3913 2.14122   1
   1   1  -3 41.7410 1.93078  18
  -1  -1   3 41.9341 2.00900  18
   1  -1  -3 40.4877 1.66860  18
   1  -1  -3 41.8286 2.13247  13
  -1   1   3 40.4385 2.04074  13
   1   1  -3 43.6402 2.27423  13
  -1  -1   3 40.0783 2.14346  13
   1   1  -3 45.2765 2.17621   4
  -1  -1   3 42.2591 2.21002   4
  -1   1   3 39.2982 2.14603   4
   1  -1  -3 43.4407 2.13792   4
  -1  -1   3 41.4326 1.62605  12
   1   1  -3 40.1416 1.67757  12
   1   1  -3 45.3550 2.04360   9
  -1   1   3 39.2580 2.05564   9
  -1  -1   3 42.7829 1.92329   9
  -1  -1   3 39.9095 1.52016   8
   1  -1  -3 40.3206 2.14882   9
  -1  -1   3 39.5704 2.07765   3
  -1   1   3 39.4921 2.06507   2
   1  -1  -3 42.4887 2.21559   2
  -1  -1   3 40.0158 2.09139   2
  -1   1   3 41.5507 2.13450   3
   1   1  -3 40.1322 2.15867   2
   1  -1  -2 218.194 5.21174   1
  -1   1   2 215.722 5.11521   1
  -1  -1   2 214.642 5.10583   1
   1   1  -2 211.912 5.15934   1
  -1  -1   2 207.229 4.97514  18
   1   1  -2 200.488 4.87296  18
  -1   1   2 205.590 4.96148  13
  -1  -1   2 190.677 5.02057  13
   1   1  -2 202.708 5.17939  13
   1  -1  -2 221.773 5.09988  13
  -1   1   2 202.219 5.09786   4
   1   1  -2 204.553 5.03027   4
   1  -1  -2 217.470 5.09778   4
  -1  -1   2 207.931 5.12738   4
   1   1  -2 202.571 4.62277  12
  -1  -1   2 195.398 4.50160  12
   1  -1  -2 213.705 5.21762   9
   1   1  -2 209.397 4.82051   9
  -1   1   2 219.243 5.14829   9
   1   1  -2 207.451 5.12278   2
  -1  -1   2 208.160 5.06429   2
   1  -1  -2 217.283 5.20023   2
  -1   1   2 212.510 5.09063   2
   1   1  -1 38.0008 1.41969  18
  -1  -1   1 41.1189 1.49125  13
   1   1  -1 39.3139 1.48327  13
   1  -1  -1 44.1797 1.41418  13
  -1   1   1 46.3686 1.43395  13
  -1  -1   1 39.9516 1.43608   4
   1  -1  -1 41.8525 1.44635   4
  -1   1   1 41.3457 1.45743   4
   1   1  -1 43.0436 1.44925   4
   1   1  -1 39.4473 1.46072  11
  -1  -1   1 40.4066 1.46163  11
   1  -1  -1 42.1076 1.46570   2
   1   1  -1 38.3935 1.41348   2
  -1   1   1 43.0297 1.46553   2
  -1  -1   1 38.9646 1.40114   2
  -1  -1   1 39.9530 1.42723   1
   1  -1  -1 41.4145 1.46965   1
   1   1  -1 42.5642 1.47612   1
  -1   1   1 42.2820 1.46241   1
  -1  -1   0 0.52893 0.17566   6
   1   1   0 1.43960 0.23621   6
  -1  -1   0 0.44204 0.16452  14
   1   1   0 0.62958 0.17607  14
  -1  -1   0 0.97261 0.20371   5
   1   1   0 0.84838 0.19133   5
   1   1   0 1.10584 0.21692  11
   1   1   0 0.93515 0.18959   7
  -1   1   0 0.51946 0.15126   7
  -1  -1   0 0.61857 0.17941   7
   1  -1   0 0.44261 0.14289   4
   1   1   0 0.89009 0.18837   4
  -1  -1   0 0.93073 0.19250   3
  -1  -1  -1 128.847 3.13823   3
  -1   1  -1 123.036 3.07118   3
   1  -1   1 124.811 3.05089   3
   1   1   1 123.721 3.06534   3
  -1   1  -1 123.381 3.17696  16
   1  -1   1 123.016 3.20791  16
   1  -1   1 126.180 3.12490  13
   1   1   1 126.308 3.15380  10
  -1  -1  -1 122.055 3.09724  10
   1  -1   1 129.780 3.13425   7
   1   1   1 120.456 3.09600   7
  -1   1  -1 126.609 2.87427   6
   1  -1   1 118.880 2.82399   5
   1  -1   1 124.121 2.86352   6
   1   1   1 126.781 3.16385   5
  -1  -1  -1 122.324 3.17978   5
   1   1   1 124.024 3.15821   6
  -1  -1  -1 125.130 3.13608   6
  -1   1  -1 126.696 2.87049   5
  -1   1  -2 473.361 9.69144   2
   1   1   2 449.005 9.52142   3
  -1  -1  -2 467.218 9.68472   2
   1   1   2 451.495 9.56514   2
   1  -1   2 468.255 9.60835   2
   1  -1   2 484.951 9.60458   3
  -1   1  -2 465.362 9.71534   3
  -1  -1  -2 450.524 9.70404   3
  -1  -1  -2 474.770 9.71716   1
  -1   1  -2 480.189 9.72429   1
   1  -1   2 449.313 9.52703   1
   1   1   2 450.875 9.54764   1
  -1   1  -2 466.844 8.98664  15
  -1   1  -2 503.770 9.86299  16
   1   1   2 461.987 8.59311  17
   1  -1   2 474.268 8.91523  15
  -1  -1  -2 461.704 9.55715  13
   1   1   2 474.599 9.58957  13
   1  -1   2 475.535 9.74534  13
  -1   1  -2 471.895 9.78496  13
   1  -1   2 460.351 9.67870   4
   1   1   2 466.617 9.71136   4
   1   1   2 475.957 9.67587   9
  -1  -1  -2 459.768 9.70299   9
   1   1   2 463.433 9.67928  10
   1  -1   2 484.703 9.29338   9
  -1   1  -2 479.839 9.36799   8
   1  -1   2 461.452 9.22077   5
   1   1   2 473.060 9.75319   6
  -1   1  -2 467.963 9.31599   5
  -1  -1  -2 456.122 9.67432   5
   1   1   2 452.982 9.62535   5
   1  -1   3 5874.90 101.395   2
  -1   1  -3 5986.78 101.736   3
  -1   1  -3 5975.67 101.618   2
  -1  -1  -3 5770.83 101.703   3
   1  -1   3 6060.11 101.363   3
   1   1   3 5865.52 101.406   2
  -1  -1  -3 5924.12 101.636   2
   1   1   3 5841.27 101.340   3
  -1  -1  -3 6007.30 101.643   1
   1   1   3 5893.05 101.424   1
   1  -1   3 5850.56 101.387   1
  -1   1  -3 5887.96 101.574   1
  -1   1  -3 5953.63 101.592  16
  -1   1  -3 5851.25 100.276  15
   1  -1   3 5819.11 101.509  13
  -1  -1  -3 5971.69 101.466  13
  -1   1  -3 5798.52 101.703  13
   1   1   3 5913.91 101.306  13
   1  -1   3 5872.31 100.539  12
  -1   1  -3 5837.40 101.341   4
   1  -1   3 5716.75 100.863   5
   1   1   3 5872.14 101.281   5
   1  -1   3 5842.28 101.615   4
   1   1   3 5851.03 101.615   4
  -1  -1  -3 6060.21 101.393   4
  -1  -1  -3 5882.69 101.550   9
  -1   1  -3 5982.55 100.997   9
   1   1   3 5866.20 101.379   9
  -1   1  -3 5944.06 100.466   8
   1  -1   3 5784.38 100.815   9
  -1  -1  -3 5919.71 101.474   5
  -1   1  -3 6022.81 100.923   5
  -1   1  -4 5.51653 1.06174   1
  -1  -1  -4 5.86026 1.05518   1
  -1  -1  -4 5.86239 1.07554   2
  -1   1  -4 6.97775 1.12002   2
  -1   1  -4 4.76110 0.75977  15
  -1   1  -4 3.71006 0.94741  13
  -1  -1  -4 5.75768 1.07431  13
   1   1   4 5.17168 1.02826   4
   1  -1   4 4.98735 1.00280   4
  -1   1  -4 4.40641 0.84084   5
  -1  -1  -4 4.82994 0.96949   5
   1  -1   4 3.81373 0.71429  12
  -1  -1  -4 6.51461 1.06181   9
   1  -1   4 4.46231 0.87530   9
  -1   1  -4 4.60587 0.69286   8
  -1   1  -4 4.92032 0.88759   9
  -1  -1  -4 6.64449 1.13526   3
  -1   1  -4 6.08371 1.10557   3
  -1  -1  -5 2.44899 0.91460   2
  -1  -1  -5 2.44812 0.91428   1
  -1   1  -5 1.22070 0.79494   2
  -1   1  -5 0.81366 0.72943   1
   1  -1   5 1.37294 0.73645  18
  -1  -1  -5 0.97805 0.72303  13
  -1   1  -5 3.77711 1.09658  13
   1   1   5 1.05819 0.75888   4
  -1   1  -5 2.53759 0.85296   5
   1  -1   5 1.26616 0.82453   4
  -1  -1  -5 1.48252 0.74294   5
  -1   1  -5 1.96022 0.81526   9
  -1  -1  -5 0.76224 0.74462   9
  -1   1  -5 1.70392 0.89543   3
  -1  -1  -5 0.21445 0.66604   3
  -1   1  -6 465.671 11.5935   5
  -1  -1  -6 468.337 12.0367   5
  -1   1  -6 450.990 12.4460  13
  -1  -1  -6 446.144 12.1743  13
   1  -1   6 447.344 12.5461   4
   1   1   6 453.074 12.5779   4
  -1   1  -6 478.298 11.7531   9
  -1  -1  -6 468.431 12.1720   9
  -1   1  -6 470.966 12.5255   2
  -1  -1  -6 448.904 12.5962   3
  -1   1  -6 442.665 12.4900   3
  -1  -1  -6 449.028 12.3422   2
  -1  -1  -6 459.224 12.4065   1
  -1   1  -6 465.221 12.4930   1
  -1   1  -7 6.73839 1.65057   3
  -1  -1  -7 8.59802 1.76543   3
  -1   1  -7 7.89284 1.63970  13
  -1  -1  -7 5.80882 1.40665  13
  -1  -1  -7 6.09230 1.46083   5
   1   1   7 6.08780 1.52280   4
   1  -1   7 4.55624 1.33818   4
  -1  -1  -7 7.85069 1.55951   9
  -1  -1  -7 9.56940 1.80373   2
  -1  -1  -7 8.70734 1.70914   1
  -1   1  -7 6.66019 1.60348   1
  -1   1  -7 5.78541 1.58070   2
  -1  -1  -8 111.868 5.66630   5
  -1  -1  -8 106.016 5.75618  13
  -1   1  -8 102.960 5.77062  13
   1   1   8 114.267 6.22581   4
   1  -1   8 119.675 6.34932   4
  -1  -1  -8 116.377 5.80178   9
  -1  -1  -8 107.615 5.91508   1
  -1   1  -8 113.695 6.02982   1
  -1   1  -8 118.693 6.39061   3
  -1  -1  -8 119.824 6.19635   2
  -1  -1  -8 110.006 6.18278   3
  -1   1  -8 110.580 5.95723   2
  -1   1  -9 187.237 8.38971  13
  -1  -1  -9 172.050 7.98401  13
   1  -1   9 183.910 8.56274   4
   1   1   9 183.819 8.59011   4
   1   1   9 204.314 8.58091  10
  -1  -1  -9 194.893 8.58416   1
  -1   1  -9 195.129 8.56450   1
  -1  -1  -9 199.774 8.67483   2
  -1   1  -9 173.985 8.38208   3
  -1   1  -9 188.363 8.43662   2
  -1  -1  -9 181.226 8.56109   3
  -1   1 -10 67.6279 5.18669  13
  -1  -1 -10 65.3233 5.00155  13
   1  -1  10 65.9773 5.35156   4
   1   1  10 67.8643 5.34446   4
   1   1  10 65.5440 5.04696  10
  -1   1 -10 61.8083 5.00006   1
  -1  -1 -10 67.4216 5.19244   1
  -1   1 -10 58.5743 4.84801   2
  -1  -1 -10 70.4062 5.35227   2
   1   1  11 100.911 6.63222   6
  -1   1 -11 114.995 7.02889  13
  -1  -1 -11 100.045 6.56685  13
  -1   1 -11 107.041 6.81706   1
  -1  -1 -11 110.042 6.96645   1
  -1   1 -11 101.526 6.69114   2
  -1  -1 -11 107.733 6.88017   2
   1  -1  11 106.175 7.13090   4
   1   1  11 105.346 7.08603   4
   1   2 -11 116.249 7.18596  13
   1   2 -11 109.804 7.04963   1
   1  -2 -11 116.332 7.18984   1
   1  -2 -11 126.215 7.51407   2
   1   2 -11 122.339 7.38627   2
  -1  -2  11 110.991 7.23432   4
  -1   2  11 122.993 7.59939   4
   1  -2 -10 144.738 7.37132  13
   1   2 -10 138.628 7.56596  13
  -1  -2  10 143.155 7.78833   4
  -1   2  10 120.337 7.20278   4
   1   2 -10 120.896 7.05739   1
   1  -2 -10 136.082 7.35952   1
   1   2 -10 130.331 7.29904   2
   1  -2 -10 118.859 7.06968   2
   1  -2  -9 40.4068 3.69922   5
   1   2  -9 42.2130 3.94405  13
   1  -2  -9 44.5638 3.86943  13
  -1   2   9 45.3324 4.10455   4
  -1  -2   9 45.1766 4.10576   4
   1  -2  -9 41.4824 3.71590   9
   1   2  -9 41.0062 3.90732   2
   1  -2  -9 45.7241 4.10998   2
   1  -2  -9 47.8646 4.14186   1
   1   2  -9 47.6188 4.14814   1
  -1   2   8 12.6920 2.25193   4
  -1  -2   8 12.9793 2.22145   4
   1  -2  -8 19.8072 2.51528   5
   1   2  -8 15.5383 2.34623   1
   1  -2  -8 16.6234 2.43338   1
   1   2  -8 12.5393 2.10604   2
   1  -2  -8 14.2740 2.27936   2
   1  -2  -8 15.9630 2.29249   9
   1   2  -8 18.7550 2.62284  13
   1  -2  -8 15.1347 2.24563  13
   1  -2  -7 32.0944 2.86059  13
   1   2  -7 26.8824 2.80186  13
   1  -2  -7 32.0804 2.98473   2
   1   2  -7 29.8826 2.88867   2
  -1   2   7 28.6912 2.88713   4
   1  -2  -7 31.9664 2.89632   5
  -1  -2   7 34.4459 3.11799   4
   1  -2  -7 32.9106 2.92364   9
   1   2  -7 23.3100 2.60264   1
   1  -2  -7 34.7263 3.12055   1
   1  -2  -6 83.9822 4.43193   1
   1   2  -6 80.5550 4.33693   1
   1  -2  -6 77.7290 4.12211  13
   1   2  -6 82.8201 4.50402  13
  -1  -2   6 84.6638 3.98131  18
  -1   2   6 71.4310 4.17772   4
  -1  -2   6 79.7618 4.33933   4
   1   2  -6 80.7402 3.80981   9
   1  -2  -6 79.4333 4.27515   9
   1   2  -6 76.2375 4.24597   2
   1  -2  -6 79.9102 4.33755   2
   1   2  -5 59.5168 3.37248   1
   1  -2  -5 49.5866 3.13082   1
  -1  -2   5 60.3467 3.11193  18
   1   2  -5 55.0131 3.33770  13
   1  -2  -5 56.3474 3.16022  13
  -1  -2   5 61.7440 3.44350   4
  -1   2   5 52.6688 3.23508   4
   1  -2  -5 58.0022 3.32566   9
   1   2  -5 58.6481 2.93607   9
   1   2  -5 58.9493 3.38019   2
   1  -2  -5 50.6157 3.17473   2
   1  -2  -4 5.05550 0.65394  18
  -1  -2   4 4.91634 0.93623  18
   1   2  -4 3.04341 0.81467  18
   1   2  -4 4.48449 0.92131  16
   1   2  -4 6.01180 1.11220  13
   1  -2  -4 4.92630 0.97423  13
  -1   2   4 4.68941 0.93655  13
  -1   2   4 4.21025 0.95421   4
  -1  -2   4 3.86033 0.95875   4
   1   2  -4 3.75551 0.71401  12
  -1  -2   4 4.27350 0.70929  12
   1  -2  -4 5.31477 1.04424   9
  -1  -2   4 4.82484 0.83319   9
   1   2  -4 5.33656 0.83476   9
   1   2  -4 1.91828 0.80080   1
   1  -2  -4 4.83261 1.00263   1
   1  -2  -4 5.00731 1.00534   2
   1   2  -4 3.36487 0.88800   2
   1   2  -3 0.23992 0.44362   1
   1  -2  -3 0.24169 0.44688   2
  -1  -2   3 1.20751 0.50192   1
   1  -2  -3 1.69540 0.57451   1
  -1  -2   3 2.29851 0.60487   2
  -1   2   3 0.99239 0.50416   2
  -1   2   3 1.10536 0.52445   1
   1   2  -3 1.67513 0.56764   2
   1   2  -3 0.62523 0.49446  18
  -1  -2   3 2.39309 0.62140  18
   1  -2  -3 1.09136 0.37288  18
   1   2  -3 1.53431 0.53003  16
   1   2  -3 0.92106 0.56576  13
  -1   2   3 1.65450 0.57217  13
   1  -2  -3 2.33814 0.56372  13
  -1  -2   3 0.47362 0.54133  13
   1   2  -3 1.71048 0.59081   4
  -1   2   3 0.84494 0.49601   4
   1  -2  -3 0.86329 0.56414   4
  -1  -2   3 0.47890 0.42955   4
   1   2  -3 1.83902 0.49042  12
  -1  -2   3 1.58351 0.47631  12
  -1  -2   3 1.24929 0.37877   8
   1  -2  -3 1.56088 0.58307   9
   1   2  -3 2.00197 0.46116   9
  -1   2   3 1.17132 0.56553   9
  -1  -2   3 0.98362 0.49003   3
  -1   2   3 0.44299 0.51600   3
  -1   2   2 795.818 15.1014   1
   1   2  -2 795.747 15.1833   1
   1  -2  -2 803.008 15.2390   1
  -1  -2   2 786.752 15.0788   1
  -1  -2   2 797.330 15.3312  18
   1   2  -2 812.940 15.2103  18
   1   2  -2 783.449 14.7564  16
  -1   2   2 752.227 14.7787  13
  -1  -2   2 776.085 15.2630  13
   1  -2  -2 798.691 14.9080  13
   1   2  -2 809.956 15.4600  13
   1   2  -2 803.480 15.0570   4
  -1   2   2 805.416 15.2224   4
  -1  -2   2 788.758 15.1616   4
   1  -2  -2 768.603 15.0124   4
   1   2  -2 784.523 15.0297  12
  -1  -2   2 822.857 14.9390  12
  -1  -2   2 783.417 14.7957   8
   1   2  -2 788.736 14.5249   9
   1  -2  -2 800.136 15.4895   9
  -1   2   2 804.841 15.3573   9
  -1   2   2 810.659 14.0262   8
   1   2  -2 813.047 15.2100   2
  -1   2   2 795.682 15.0973   2
   1  -2  -2 811.119 15.2458   2
  -1  -2   2 777.232 15.0519   2
   1  -2  -1 201.832 4.32125   2
   1   2  -1 187.196 4.24499   2
   1   2  -1 192.376 4.27586   1
   1  -2  -1 199.249 4.33885   1
  -1  -2   1 190.961 4.24754   1
  -1   2   1 201.971 4.29066   1
  -1  -2   1 179.970 4.17458   2
  -1   2   1 199.836 4.26437   2
  -1  -2   1 186.790 4.03291  16
   1   2  -1 192.088 4.50121  18
  -1  -2   1 192.065 4.55256  18
   1  -2  -1 206.166 4.10157  13
  -1  -2   1 196.312 4.42964  13
   1   2  -1 185.717 4.40836  13
  -1   2   1 209.907 4.07914  13
   1   2  -1 191.280 4.23784   4
   1  -2  -1 199.315 4.29325   4
  -1  -2   1 186.777 4.24981   4
  -1   2   1 192.992 4.28084   4
   1   2  -1 202.504 4.52981  12
   1   2  -1 182.666 4.47350  11
  -1  -2   1 191.100 4.42692  12
  -1  -2   1 184.950 4.37038  11
   1  -2  -1 198.991 4.58805   9
  -1   2   1 204.015 4.23880   8
  -1  -2   1 197.368 4.21013   6
  -1  -2   0 818.859 14.2433   3
  -1   2   0 802.574 14.2080   3
  -1  -2   0 850.390 14.7577  14
  -1   2   0 795.694 14.6494  17
   1   2   0 801.822 14.6694  14
   1   2   0 822.699 14.4420  18
  -1  -2   0 828.680 14.6186  15
   1   2   0 797.640 14.6327  15
   1   2   0 800.309 14.3345  13
   1  -2   0 815.194 14.2227   4
   1   2   0 802.589 14.2348   4
  -1   2   0 806.085 14.2110   7
   1  -2   0 810.135 14.7917   8
  -1  -2   0 779.742 14.2206   7
  -1   2   0 785.858 14.8098   8
  -1  -2   0 813.724 14.4541   6
   1   2   0 799.327 14.3873   5
  -1  -2   0 802.997 14.4099   5
   1   2   0 820.149 14.4872   6
   1  -2   1 340.021 6.84004   3
  -1  -2  -1 344.247 6.94965   3
  -1   2  -1 340.736 6.91408   3
   1   2   1 351.300 6.90824   3
  -1   2  -1 351.454 7.29022  16
   1  -2   1 341.991 7.32190  16
   1  -2   1 336.920 6.73570  17
  -1  -2  -1 338.045 6.53267  15
   1  -2   1 355.470 7.07479  13
   1   2   1 344.108 7.24977  10
  -1  -2  -1 353.188 7.21262  10
   1   2   1 343.663 7.19681   9
  -1   2  -1 351.634 7.35202   8
   1   2   1 347.783 6.97203   7
   1  -2   1 347.859 7.24036   8
   1  -2   1 352.310 6.92319   7
  -1   2  -1 348.118 6.47148   6
  -1  -2  -1 339.838 7.12553   6
   1   2   1 346.436 7.16323   5
   1   2   1 343.380 7.17507   6
   1  -2   1 351.410 6.50818   5
  -1  -2  -1 356.475 7.28221   5
   1  -2   1 347.023 6.47008   6
  -1   2  -1 348.315 6.52149   5
  -1  -2  -2 1269.99 22.9863   2
  -1  -2  -2 1234.03 23.0636   3
  -1   2  -2 1292.05 23.0139   2
  -1   2  -2 1254.69 22.9853   3
   1   2   2 1270.93 22.8581   3
   1   2   2 1269.83 22.9001   2
   1  -2   2 1296.36 22.8448   3
   1  -2   2 1269.42 22.8884   2
  -1  -2  -2 1231.38 22.9330   1
   1  -2   2 1245.18 22.8420   1
   1   2   2 1255.99 22.8685   1
  -1   2  -2 1285.91 23.0191   1
   1  -2   2 1207.92 23.2628  16
  -1   2  -2 1240.01 23.1040  16
  -1   2  -2 1201.10 22.7333  15
   1  -2   2 1324.20 22.6472  15
   1   2   2 1280.39 22.2308  17
  -1   2  -2 1290.96 23.2500  13
   1  -2   2 1254.13 22.8323  12
   1  -2   2 1310.65 23.1712  13
   1   2   2 1218.24 22.6835  13
   1   2   2 1247.91 22.9913   4
   1  -2   2 1282.60 23.0306   4
   1   2   2 1267.03 23.1202   5
   1   2   2 1287.49 23.2641  10
   1   2   2 1265.17 23.1753   9
  -1  -2  -2 1244.37 23.2857   9
   1  -2   2 1270.50 22.2749   9
  -1  -2  -2 1233.66 23.0609  10
  -1   2  -2 1259.91 22.9554   8
  -1   2  -2 1294.64 22.2810   5
   1   2   2 1202.02 23.1573   6
  -1  -2  -2 1219.07 23.2207   5
   1  -2   2 1285.66 22.2215   5
  -1   2  -3 231.993 6.18824   3
  -1  -2  -3 207.982 6.00622   3
   1   2   3 213.861 5.81663   3
  -1  -2  -3 216.767 5.99708   2
   1  -2   3 220.352 5.81997   3
   1   2   3 209.936 5.81390   2
  -1   2  -3 231.689 6.11549   2
   1  -2   3 224.233 5.91642   2
  -1   2  -3 222.333 6.03866   1
   1   2   3 213.382 5.83425   1
   1  -2   3 218.990 5.88656   1
  -1  -2  -3 209.773 5.93537   1
  -1   2  -3 207.476 5.91661  16
   1   2   3 216.658 5.02020  17
  -1   2  -3 227.321 5.55840  15
   1  -2   3 223.275 6.04120  13
   1   2   3 212.718 5.69934  13
  -1   2  -3 224.071 6.24106  13
  -1  -2  -3 215.589 5.78326  13
   1  -2   3 229.174 5.58310  12
  -1   2  -3 226.889 5.90081   4
   1  -2   3 217.375 5.34747   5
   1   2   3 210.411 5.98276   4
   1  -2   3 211.273 6.01791   4
  -1  -2  -3 233.365 5.94416   4
  -1  -2  -3 222.967 6.16934   9
   1   2   3 217.388 6.12285  10
   1  -2   3 225.572 5.38558   9
  -1   2  -3 219.151 5.57987   8
   1   2   3 221.045 6.02121   9
  -1  -2  -3 220.585 6.10388   5
  -1   2  -3 235.989 5.43734   5
  -1  -2  -4 116.199 4.42049   2
  -1  -2  -4 110.090 4.41948   3
  -1   2  -4 107.447 4.27600   2
  -1   2  -4 109.323 4.39730   3
  -1  -2  -4 111.094 4.33848   1
  -1   2  -4 119.095 4.45410   1
  -1   2  -4 108.513 3.74122  15
   1   2   4 110.815 3.20905  18
  -1  -2  -4 114.142 4.24806  13
  -1   2  -4 102.636 4.41873  13
   1  -2   4 109.304 3.66094  12
   1  -2   4 114.621 4.45074   4
   1   2   4 112.419 4.41604   4
  -1   2  -4 113.667 3.83376   9
   1   2   4 111.514 4.38862  10
  -1  -2  -4 114.077 4.46571   9
   1  -2   4 114.800 3.81550   9
  -1   2  -4 112.713 3.71258   8
  -1   2  -4 110.996 3.79343   5
  -1  -2  -4 110.749 4.36621   5
  -1  -2  -5 384.687 10.4990   1
  -1   2  -5 389.428 10.5170   1
   1  -2   5 419.834 10.1980  18
  -1  -2  -5 398.780 10.3423  13
  -1   2  -5 390.604 10.7605  13
   1  -2   5 396.372 10.6819   4
   1   2   5 385.527 10.5950   4
  -1  -2  -5 388.996 10.5211   9
  -1   2  -5 406.760 9.76727   9
  -1  -2  -5 380.164 10.4652   2
  -1  -2  -5 386.597 10.6493   3
  -1   2  -5 403.868 10.6083   2
  -1   2  -5 407.235 10.8125   3
  -1   2  -5 405.897 9.66586   5
  -1  -2  -5 369.623 10.2632   5
  -1  -2  -6 56.9461 3.65155   1
  -1   2  -6 50.2870 3.42943   1
   1  -2   6 58.9804 3.27549  18
  -1  -2  -6 49.7933 3.31252  13
  -1   2  -6 49.7706 3.52615  13
   1   2   6 50.6007 3.52225   4
   1  -2   6 51.8998 3.52154   4
  -1  -2  -6 50.4262 3.36886   9
  -1   2  -6 53.4704 3.06663   9
  -1  -2  -6 56.3150 3.51678   5
  -1   2  -6 53.3515 3.59920   3
  -1  -2  -6 51.6041 3.59184   3
  -1   2  -6 56.1806 3.62833   2
  -1  -2  -6 57.2172 3.63963   2
  -1  -2  -7 35.4212 3.00225   5
  -1  -2  -7 32.4658 2.88410  13
  -1   2  -7 33.1525 3.08715  13
   1  -2   7 35.4761 3.23330   4
   1   2   7 34.7116 3.17691   4
   1   2   7 33.7518 3.06697  10
  -1  -2  -7 32.2693 2.95105   9
  -1   2  -7 33.4716 3.00529   2
  -1  -2  -7 36.0846 3.22836   3
  -1  -2  -7 36.2464 3.16152   2
  -1   2  -7 40.8989 3.44378   3
  -1   2  -7 35.5312 3.12860   1
  -1  -2  -7 37.4376 3.23801   1
  -1  -2  -8-0.35755 1.24078   3
  -1   2  -8 0.70840 1.26948   3
  -1  -2  -8 0.30988 1.27239  13
  -1   2  -8 1.02771 1.10672  13
   1   2   8 0.35164 1.04499   4
  -1  -2  -8 0.60749 1.01833   5
   1  -2   8 0.70068 1.17454   4
   1   2   8-0.32749 1.01648  10
  -1  -2  -8-0.31176 1.08187   9
  -1   2  -8-0.33162 1.22511   1
  -1  -2  -8 0.99840 1.15490   2
  -1  -2  -8-0.33311 0.98992   1
  -1   2  -8-0.33123 1.07007   2
  -1  -2  -9 8.11743 2.15544   3
  -1   2  -9 8.04685 2.10614   3
  -1   2  -9 9.15665 2.08351  13
  -1  -2  -9 6.29491 1.74955  13
  -1  -2  -9 9.48532 1.97147   5
   1   2   9 6.39360 1.96545   4
   1  -2   9 7.16889 1.99119   4
   1   2   9 7.38184 1.90428  10
  -1  -2  -9 9.01208 1.86803   9
  -1  -2  -9 10.5314 2.21379   1
  -1   2  -9 6.34995 1.83780   2
  -1  -2  -9 7.88020 1.96487   2
  -1   2  -9 7.11199 1.93111   1
  -1  -2 -10 48.7207 4.30807  13
  -1   2 -10 48.9524 4.51001  13
   1   2  10 42.4069 4.35773   4
   1  -2  10 60.9391 5.06869   4
   1   2  10 54.1402 4.61318  10
  -1  -2 -10 59.4112 4.82062   1
  -1   2 -10 53.7342 4.66764   1
  -1  -2 -10 56.1939 4.82570   2
  -1   2 -10 47.2282 4.44610   2
  -1   2 -11-0.92398 1.49253  13
   1  -2  11 1.96165 1.70186   4
   1   2  11-0.49183 1.70679   4
   1   2  11 1.34942 1.50802  10
  -1   2 -11 0.45606 1.52899   2
  -1  -2 -11 1.37493 1.59046   1
  -1  -2 -11 0.45827 1.59030   2
  -1   2 -11-0.45620 1.41600   1
   1   2  11 2.29296 1.64363   6
  -1  -3  11 14.9466 3.03203   4
  -1   3  11 15.9796 3.01399   4
   1  -3 -11 15.5795 3.05278   2
   1   3 -11 9.09031 2.55274   2
   1   3 -11 10.8881 2.76570   1
   1  -3 -11 12.8011 2.78698   1
   1   3 -11 14.6978 2.95142  13
   1  -3 -10 20.1252 2.97945   5
  -1  -3  10 21.4083 3.24339   4
  -1   3  10 20.6131 3.13486   4
   1  -3 -10 18.8713 3.06874   2
   1  -3 -10 11.6341 2.48940   1
   1   3 -10 21.2171 3.11226   2
   1   3 -10 22.6775 3.27789   1
   1  -3 -10 15.9936 2.72298   9
   1   3 -10 22.1219 3.24366  13
  -1  -3   9 20.1947 2.86809   4
   1  -3  -9 14.8994 2.46457   5
  -1   3   9 19.9158 2.90487   4
   1   3  -9 19.9515 2.80970   1
   1   3  -9 19.3124 2.74455   2
   1  -3  -9 19.3621 2.90882   1
   1  -3  -9 23.2130 3.00064   2
   1  -3  -9 21.1072 2.86249   9
   1   3  -9 26.5740 3.20776  13
  -1  -3   8 14.9928 2.34007   4
  -1   3   8 14.3947 2.39327   4
   1  -3  -8 16.9699 2.39763   5
   1  -3  -8 18.1952 2.49399   1
   1   3  -8 15.7565 2.31226   1
   1  -3  -8 16.5262 2.42034   2
   1   3  -8 19.3401 2.50612   2
   1  -3  -8 14.0944 2.23293   9
   1   3  -8 11.4792 2.19762  13
   1  -3  -8 17.4256 2.39207  13
   1   3  -7 19.2463 2.45209  13
   1  -3  -7 23.0870 2.42364  13
  -1  -3   7 19.8390 2.16340  18
  -1   3   7 18.0434 2.34568   4
   1  -3  -7 20.5186 2.37394   5
  -1  -3   7 15.5708 2.19214   4
   1  -3  -7 15.1165 2.13807   9
   1  -3  -7 17.5920 2.34564   1
   1   3  -7 17.3850 2.24710   2
   1   3  -7 19.1581 2.35410   1
   1  -3  -7 16.9656 2.25216   2
   1   3  -6 0.52283 0.77689  13
   1  -3  -6 0.21896 0.67968  13
   1   3  -6 0.41838 0.72599  15
  -1  -3   6 1.91067 0.91230  18
  -1   3   6 0.24969 0.80669   4
  -1  -3   6 1.23903 0.85999   4
   1  -3  -6 0.25284 0.78482   9
   1  -3  -6-0.24505 0.85041   1
   1   3  -6 0.24289 0.72186   1
   1   3  -6 1.21553 0.92419   2
   1  -3  -6 0.73609 0.82264   2
   1   3  -5 317.289 8.98113   1
   1  -3  -5 319.412 9.02193   1
  -1  -3   5 320.316 8.77152  18
   1  -3  -5 305.668 8.54184  13
   1   3  -5 314.621 7.98437  12
   1   3  -5 316.833 9.22006  13
  -1  -3   5 305.377 8.92695   4
  -1   3   5 302.028 8.90727   4
   1   3  -5 308.236 7.92928   9
   1  -3  -5 314.986 9.17948   9
   1  -3  -5 314.937 9.01010   2
   1   3  -5 299.420 8.80934   2
   1  -3  -4 22.8625 1.91035   1
   1   3  -4 28.1794 2.05499   1
   1   3  -4 23.1143 1.75423  16
  -1  -3   4 19.4327 1.74322  18
   1   3  -4 29.6618 2.21691  13
  -1   3   4 22.7890 1.69331  13
   1   3  -4 22.2515 1.63348  12
   1  -3  -4 22.4274 1.73509  13
  -1  -3   4 25.8171 1.99823   4
  -1   3   4 24.6199 1.95937   4
  -1  -3   4 24.5020 1.63297  12
  -1  -3   4 23.5649 1.58520   8
   1   3  -4 22.6222 1.53452   9
   1  -3  -4 23.3903 2.01722   9
   1   3  -4 24.7324 1.96809   2
   1  -3  -4 19.3780 1.79157   2
   1   3  -3 4.64326 0.80183   1
   1   3  -3 2.97427 0.67837   2
   1  -3  -3 3.86350 0.73755   2
  -1  -3   3 4.81895 0.78865   1
   1  -3  -3 3.74261 0.75322   1
  -1   3   3 4.64166 0.80188   1
  -1   3   3 3.41799 0.74311   2
  -1  -3   3 5.78440 0.85022   2
   1   3  -3 4.05515 0.70741  16
  -1  -3   3 6.39620 0.94596  18
   1   3  -3 4.56640 0.85424  15
   1   3  -3 4.47703 0.80747  18
   1   3  -3 5.64276 0.94215  13
   1  -3  -3 5.56733 0.78527  13
  -1  -3   3 5.42896 0.94110  13
  -1   3   3 3.57525 0.62468  13
  -1   3   3 5.31626 0.85575   4
   1  -3  -3 5.17691 0.79457   4
  -1  -3   3 5.01372 0.80394   4
   1   3  -3 4.78682 0.78955   4
   1   3  -3 5.21303 0.78814  12
  -1  -3   3 6.42044 0.81181  12
  -1  -3   3 3.84311 0.67085   8
  -1   3   3 3.98697 0.39891   8
  -1   3   3 2.79087 0.73169   9
   1   3  -3 6.10591 0.67923   9
   1  -3  -3 4.11763 0.82791   9
  -1  -3   3 4.65429 0.80327   3
  -1   3   3 3.98999 0.76003   3
  -1   3   2 27.8282 1.45799   1
   1  -3  -2 25.9102 1.43246   1
  -1  -3   2 25.2715 1.40551   1
   1   3  -2 27.4769 1.45910   1
  -1  -3   2 26.8302 1.42042  16
   1   3  -2 27.0137 1.37150  16
  -1  -3   2 26.3563 1.60300  18
   1   3  -2 25.4099 1.53125  18
   1   3  -2 28.2469 1.71151  15
   1  -3  -2 26.2602 0.97036  12
   1   3  -2 26.3467 1.56577  13
  -1  -3   2 24.7736 1.49790  13
   1  -3  -2 26.4655 1.27722  13
  -1   3   2 30.1843 1.32684  13
   1  -3  -2 26.4019 1.40740   4
  -1  -3   2 23.0936 1.35043   4
  -1   3   2 27.9529 1.48267   4
   1   3  -2 26.1950 1.39115   4
   1   3  -2 22.9120 1.44263  12
  -1  -3   2 24.7164 1.40745  11
  -1  -3   2 23.6943 1.41182  12
  -1   3   2 28.4085 1.63735   9
  -1   3   2 28.4087 1.18364   8
   1  -3  -2 24.7440 1.58840   9
   1  -3  -2 27.1565 1.17088   8
  -1  -3   2 25.4810 1.44961   8
  -1   3   2 28.7363 1.47271   2
  -1  -3   2 24.4146 1.37006   2
   1  -3  -2 24.1275 1.38499   2
   1   3  -2 25.4512 1.40140   2
   1  -3  -1 519.845 10.1505   2
   1   3  -1 538.053 10.1635   2
  -1  -3   1 549.906 10.1507   1
   1   3  -1 538.591 10.1643   1
   1  -3  -1 524.717 10.1558   1
  -1  -3   1 537.280 10.1083   2
  -1   3   1 519.909 10.1331   1
  -1   3   1 532.885 10.1217   2
  -1  -3   1 554.454 10.8413  18
   1   3  -1 547.171 11.0341  15
  -1  -3   1 544.378 10.9371  15
  -1   3   1 565.210 9.89919  14
  -1   3   1 541.032 10.8691  17
   1   3  -1 555.676 10.7573  18
   1  -3  -1 517.431 10.1689  12
   1  -3  -1 544.371 9.80214  13
   1   3  -1 558.267 10.5531  13
  -1   3   1 550.154 9.77253  13
   1  -3  -1 533.438 9.83122  14
  -1  -3   1 527.416 10.3899  13
   1  -3  -1 527.367 10.1195   4
  -1  -3   1 545.480 10.1558   4
   1   3  -1 539.818 10.1195   4
  -1   3   1 531.540 10.1409   4
  -1  -3   1 547.103 10.7399  12
  -1  -3   1 551.506 10.5647  11
   1   3  -1 557.028 10.8658  12
   1   3  -1 537.286 10.6547  11
  -1  -3   1 549.899 10.7951   8
   1  -3  -1 541.779 10.4269   8
   1  -3  -1 537.310 10.7024   9
  -1   3   1 545.978 10.4899   8
  -1  -3   1 558.703 10.1368   6
   1   3  -1 544.791 10.1874   6
   1   3  -1 540.592 9.74755   5
  -1  -3   0 1543.72 26.1915   3
  -1   3   0 1541.61 26.1383   3
   1   3   0 1503.02 27.0358  14
  -1  -3   0 1570.81 27.0559  15
   1   3   0 1507.38 27.1108  15
   1   3   0 1476.95 26.6575  18
  -1   3   0 1557.11 27.0927  17
  -1  -3   0 1519.68 27.1082  14
   1  -3   0 1491.55 27.1318  17
  -1  -3   0 1510.44 26.6949  18
   1   3   0 1527.22 26.3561  13
   1  -3   0 1534.18 26.9888  12
   1  -3   0 1520.16 26.1742   4
   1   3   0 1501.88 26.1700   4
  -1  -3   0 1533.29 26.8928  10
   1   3   0 1537.16 27.0438  12
  -1   3   0 1522.69 26.1325   7
  -1  -3   0 1557.66 26.1763   7
  -1   3   0 1493.91 27.2369   8
   1  -3   0 1487.73 27.1178   8
  -1  -3   0 1542.02 26.5645   5
  -1  -3   0 1500.83 26.5626   6
   1   3   0 1492.12 26.5446   5
   1   3   0 1491.49 26.6015   6
   1   3   1 80.9775 2.26857   3
  -1  -3  -1 79.0824 2.29959   3
  -1   3  -1 79.3118 2.25756   3
   1   3   1 77.5892 2.24897   2
   1  -3   1 80.6110 2.24770   2
   1  -3   1 81.2029 2.23579   3
   1   3   1 75.5583 2.24696   1
   1  -3   1 81.2525 2.25472   1
  -1  -3  -1 77.5037 2.30862  15
   1  -3   1 86.0905 2.55329  17
  -1  -3  -1 70.1101 2.45996  17
   1   3   1 85.0252 1.96950  18
   1  -3   1 83.0898 2.70322  12
   1  -3   1 80.6060 2.44891  13
   1   3   1 79.6292 2.54748  14
  -1  -3  -1 74.2558 2.56310  10
   1   3   1 79.7236 2.68618  10
   1   3   1 79.1313 2.60061   9
  -1  -3  -1 79.9639 2.63226   9
   1  -3   1 81.4464 2.24484   7
  -1   3  -1 84.9704 2.85110   8
   1  -3   1 81.0907 2.72795   8
   1   3   1 81.3426 2.31169   7
   1  -3   1 81.2214 1.91457   5
   1   3   1 77.9805 2.55094   5
   1   3   1 82.7059 2.60767   6
  -1  -3  -1 78.4929 2.60348   5
  -1  -3  -1 75.2579 2.49107   6
   1   3   2 3873.57 66.2238   3
  -1   3  -2 3853.89 66.3309   3
  -1   3  -2 3866.26 66.3191   2
  -1  -3  -2 3820.30 66.4249   3
   1  -3   2 3844.96 66.2097   2
   1   3   2 3902.86 66.2726   2
  -1  -3  -2 3852.15 66.3455   2
   1  -3   2 3803.78 66.1497   3
   1  -3   2 3872.59 66.2193   1
   1   3   2 3888.96 66.2591   1
  -1   3  -2 3869.76 66.3202   1
  -1  -3  -2 3841.41 66.3389   1
   1  -3   2 3784.29 66.3903  15
   1   3   2 3844.58 66.0524  17
  -1   3  -2 3747.59 66.7061  16
   1  -3   2 3789.75 66.9192  16
  -1  -3  -2 3840.43 66.1465  17
   1  -3   2 3928.99 66.6159  13
   1   3   2 3731.49 65.9245  13
  -1   3  -2 3862.50 66.7189  13
   1  -3   2 3830.91 66.5792  12
   1   3   2 3879.24 66.7531   5
   1   3   2 3869.57 66.3977   4
   1  -3   2 3787.78 66.3168   4
  -1  -3  -2 3808.33 66.6902  10
   1  -3   2 3860.54 65.3634   9
   1   3   2 3873.55 66.8889  10
  -1  -3  -2 3902.61 66.9791   9
   1   3   2 3859.48 66.7838   9
  -1   3  -2 3860.18 66.7713   8
   1  -3   2 3893.56 66.5922   8
   1   3   2 3825.20 66.8242   6
  -1   3  -2 3836.68 65.3353   5
   1  -3   2 3821.09 65.3290   5
  -1  -3  -2 3831.67 66.8778   5
  -1   3  -3 695.485 14.2165   3
  -1  -3  -3 671.213 14.0788   2
   1   3   3 690.804 14.0140   2
  -1  -3  -3 657.408 14.1903   3
   1   3   3 676.730 13.8710   3
  -1   3  -3 688.080 14.1186   2
   1  -3   3 684.040 13.8364   3
   1  -3   3 687.911 13.9503   2
   1   3   3 667.006 13.9339   1
   1  -3   3 691.050 13.9585   1
  -1   3  -3 690.114 14.1284   1
  -1  -3  -3 691.562 14.1520   1
   1   3   3 677.965 13.2737  17
   1  -3   3 687.656 13.6643  15
  -1   3  -3 694.198 13.9491  15
  -1   3  -3 697.062 14.2882  16
   1  -3   3 691.540 14.5626  16
   1  -3   3 699.065 13.8685  12
   1  -3   3 668.011 14.2230  13
  -1   3  -3 667.329 14.4224  13
   1   3   3 683.848 13.6467  13
  -1  -3  -3 678.906 13.7816  13
   1  -3   3 673.153 13.0105   5
   1   3   3 657.910 14.0882   4
  -1   3  -3 694.207 13.9189   4
   1  -3   3 639.858 14.0169   4
  -1  -3  -3 699.860 13.9517   4
   1   3   3 688.662 14.4698  10
  -1  -3  -3 671.825 14.5730   9
   1  -3   3 679.616 13.7384   8
   1  -3   3 658.760 13.0245   9
  -1   3  -3 674.857 13.9497   8
  -1   3  -3 681.801 13.0214   5
  -1  -3  -3 683.551 14.4711   5
  -1  -3  -4 23.5281 1.95092   3
  -1  -3  -4 22.8164 1.88918   2
  -1   3  -4 19.0251 1.73664   2
  -1   3  -4 22.4537 1.91114   3
  -1  -3  -4 24.9204 1.97090   1
  -1   3  -4 22.5742 1.88656   1
  -1   3  -4 21.2371 1.65907  15
  -1   3  -4 20.3214 1.89450  13
   1  -3   4 22.4370 1.67272  12
  -1  -3  -4 20.8294 1.71952  13
   1  -3   4 20.5881 1.81068   4
   1   3   4 21.9785 1.87165   4
  -1  -3  -4 24.0699 2.01993   9
   1   3   4 21.1131 1.90352  10
  -1   3  -4 22.9715 1.69246   8
  -1   3  -4 22.9157 1.52328   5
  -1  -3  -4 21.8407 1.92936   5
  -1  -3  -5 361.025 10.0452   1
  -1   3  -5 379.819 10.1184   1
   1  -3   5 380.495 9.99090  18
  -1   3  -5 357.751 10.2649  13
  -1  -3  -5 376.812 9.79310  13
   1  -3   5 352.571 10.0364   4
   1   3   5 373.406 10.2214   4
  -1  -3  -5 380.118 10.3990   9
   1   3   5 364.819 10.2252  10
  -1  -3  -5 360.182 10.1258   5
  -1   3  -5 381.599 9.01852   5
  -1  -3  -5 376.730 10.1890   2
  -1   3  -5 367.520 10.0425   2
  -1   3  -5 366.701 10.1903   3
  -1  -3  -5 366.057 10.3025   3
  -1   3  -6 1.46632 0.84874   2
  -1  -3  -6 3.44866 1.12594   1
  -1   3  -6 1.95738 0.98099   1
  -1  -3  -6 1.72521 0.93750   2
   1  -3   6 0.43406 0.70194  18
  -1   3  -6 1.58766 0.94896  13
  -1  -3  -6 2.64752 0.94865  13
  -1  -3  -6 3.21065 1.08462   5
   1   3   6 3.87462 1.15772   4
   1  -3   6 1.53884 0.79677   4
   1   3   6 1.78336 0.91370  10
  -1  -3  -6 2.02866 0.93742   9
  -1   3  -6 4.10557 1.15006   3
  -1  -3  -6 1.82814 0.87621   3
  -1  -3  -7 393.410 11.6906   5
  -1  -3  -7 376.857 11.2954  13
  -1   3  -7 397.601 12.1031  13
   1  -3   7 382.515 11.9668   4
   1   3   7 398.704 12.0771   4
   1   3   7 416.074 12.0791  10
  -1  -3  -7 399.591 11.8891   9
  -1  -3  -7 393.180 11.8546   1
  -1   3  -7 379.798 11.6442   1
  -1   3  -7 380.874 11.8836   3
  -1  -3  -7 399.831 12.1438   3
  -1   3  -7 385.387 11.6946   2
  -1  -3  -7 394.618 11.8512   2
  -1  -3  -8 32.0825 3.13975   5
  -1   3  -8 41.1974 3.70217  13
  -1  -3  -8 32.4546 3.09502  13
   1  -3   8 35.3340 3.43446   4
   1   3   8 33.4298 3.36663   4
   1   3   8 29.2489 3.17795  10
  -1  -3  -8 32.6262 3.24875   9
  -1   3  -8 26.7326 2.99273   2
  -1  -3  -8 32.5811 3.22727   2
  -1   3  -8 31.0461 3.26979   3
  -1  -3  -8 36.8533 3.55426   3
  -1   3  -8 33.0443 3.28922   1
  -1  -3  -8 32.9419 3.25738   1
  -1   3  -9 20.0414 2.94992   3
  -1  -3  -9 12.9870 2.47845   3
  -1   3  -9 13.2621 2.50791  13
  -1  -3  -9 15.9116 2.44584   5
   1   3   9 16.7559 2.75662   4
   1  -3   9 12.3030 2.39798   4
   1   3   9 15.8585 2.65368  10
  -1  -3  -9 13.7476 2.39462   9
  -1  -3  -9 11.6413 2.34400   1
  -1  -3  -9 10.8705 2.21599   2
  -1   3  -9 24.1949 3.03008   2
  -1   3  -9 14.9215 2.51323   1
  -1   3 -10-0.42880 1.43761  13
   1  -3  10 0.88755 1.43370   4
   1   3  10 0.44584 1.38385   4
   1   3  10 0.83609 1.54444  10
  -1   3 -10-0.82973 1.39089   1
  -1  -3 -10 1.67146 1.49768   1
  -1   3 -10 1.23789 1.38340   2
  -1  -3 -10 0.41575 1.17805   2
   1   3  10 2.13805 1.48394   6
  -1   3 -11 15.0085 2.80944  13
   1   3  11 16.2049 3.06837   4
   1  -3  11 27.3816 3.73393   4
   1   3  11 23.7859 3.39781  10
  -1   3 -11 21.7976 3.27390   2
  -1  -3 -11 23.7849 3.39767   1
  -1   3 -11 23.6225 3.32525   1
  -1  -3 -11 21.9543 3.27160   2
   1   3  11 19.6603 3.10193   6
   1   4 -11 176.894 9.20376  13
  -1  -4  11 191.542 9.59679   4
  -1   4  11 185.022 9.49414   4
  -1   4  11 198.952 9.55354  10
   1   4 -11 192.729 9.36082   2
   1  -4 -11 191.110 9.32374   2
   1   4 -11 198.104 9.46338   1
   1  -4 -11 189.552 9.37077   1
   1   4 -10 12.3340 2.59306  13
  -1   4  10 8.32169 2.32715   4
   1  -4 -10 8.04748 2.01366   5
  -1  -4  10 12.6234 2.59202   4
   1  -4 -10 11.2160 2.50193   9
   1   4 -10 11.0580 2.38354   1
   1  -4 -10 9.16174 2.27529   2
   1   4 -10 7.82632 2.15796   2
   1  -4 -10 7.44867 2.26100   1
   1  -4  -9 305.976 11.0888   5
   1   4  -9 294.070 11.2101  13
  -1  -4   9 296.516 11.1664   4
  -1   4   9 326.006 11.6426   4
   1  -4  -9 301.291 11.1790   9
   1  -4  -9 310.747 11.2820   2
   1   4  -9 291.219 10.8800   2
   1  -4  -9 329.967 11.4658   1
   1   4  -9 306.703 11.0713   1
  -1   4   8 27.3987 3.05754   4
  -1  -4   8 20.7253 2.69372   4
   1  -4  -8 20.0211 2.64636   5
   1   4  -8 19.9302 2.59211   1
   1  -4  -8 18.1448 2.47975   2
   1  -4  -8 17.1696 2.42833   1
   1   4  -8 20.2304 2.57222   2
   1  -4  -8 23.6201 2.86545   9
   1   4  -8 22.6878 2.84436  13
   1   4  -7 8.73644 1.79401  13
  -1  -4   7 7.50095 1.54183  18
  -1  -4   7 7.02838 1.60045   4
   1  -4  -7 6.87696 1.58935   5
  -1   4   7 9.45208 1.83743   4
   1  -4  -7 6.09548 1.57317   9
   1   4  -7 6.83303 1.53517   1
   1  -4  -7 4.89408 1.41778   1
   1   4  -7 9.08013 1.74702   2
   1  -4  -7 6.02838 1.54780   2
   1  -4  -6 0.42033 0.70459  13
   1   4  -6 0.26779 0.79581  13
   1   4  -6 0.67601 0.75545  15
  -1  -4   6 0.23117 0.68699  18
  -1   4   6 0.49894 0.74136   4
  -1  -4   6-0.24706 0.91273   4
   1  -4  -6 0.26635 0.79152   9
   1  -4  -6-0.24461 0.75924   1
   1  -4  -6 0.24494 0.82119   2
   1   4  -6-0.24194 0.89382   2
   1   4  -6 0.24175 0.75036   1
   1   4  -5 52.7711 3.19923   1
   1  -4  -5 57.6922 3.33209   1
   1   4  -5 49.3014 2.82014  12
   1   4  -5 52.5731 3.33976  13
   1  -4  -5 51.3189 2.91936  13
   1   4  -5 56.6347 3.28904  15
  -1  -4   5 51.5094 3.15664  18
  -1  -4   5 53.0917 3.20532   4
  -1   4   5 52.2439 3.20667   4
   1  -4  -5 47.5915 3.23211   9
   1  -4  -5 53.2619 3.22401   2
   1   4  -5 57.9399 3.32666   2
   1   4  -4 18.0194 1.65152   1
   1  -4  -4 16.8474 1.63218   1
   1   4  -4 10.9355 1.43450  15
  -1  -4   4 17.0113 1.71718  18
  -1   4   4 13.7520 1.35323  13
   1   4  -4 15.8702 1.49606  12
   1   4  -4 19.1092 1.83481  13
   1  -4  -4 13.9242 1.37170  13
  -1   4   4 14.0848 1.54090   4
  -1  -4   4 12.4605 1.45914   4
  -1  -4   4 14.3299 1.35281   8
   1  -4  -4 13.1883 1.65189   9
   1   4  -4 14.1654 1.16071   9
   1   4  -4 15.3732 1.56182   2
   1  -4  -4 14.1682 1.51898   2
  -1  -4   3 281.930 6.77069   1
   1  -4  -3 262.298 6.82954   1
   1   4  -3 275.649 6.86614   1
  -1   4   3 256.549 6.65560   1
   1   4  -3 262.956 7.31749  15
  -1  -4   3 269.903 7.29669  18
  -1  -4   3 292.223 6.96930  16
   1   4  -3 267.475 6.65663  16
  -1   4   3 262.016 6.23760  13
   1   4  -3 294.426 7.43149  13
   1  -4  -3 261.218 6.33669  13
  -1  -4   3 267.841 7.03075  13
  -1   4   3 258.356 6.79585   4
   1  -4  -3 269.554 6.69066   4
   1   4  -3 279.630 6.67832   4
  -1  -4   3 287.786 6.96659   4
  -1  -4   3 287.915 6.90465  12
  -1  -4   3 269.948 6.75345  11
   1  -4  -3 243.538 5.11609  12
   1   4  -3 286.458 7.14117  12
  -1   4   3 249.876 5.65252   8
   1  -4  -3 255.528 5.66359   8
   1  -4  -3 276.179 7.43632   9
   1   4  -3 276.811 5.83054   9
  -1  -4   3 273.379 6.81247   8
   1   4  -3 276.426 6.88474   2
  -1   4   3 272.617 6.73319   3
  -1  -4   3 280.359 6.72768   3
  -1  -4   3 277.862 6.73827   2
  -1   4   3 253.996 6.64807   2
   1  -4  -3 254.394 6.76417   2
   1   4  -2 366.952 7.82652   2
  -1  -4   2 367.180 7.75112   3
  -1   4   2 356.755 7.87841   3
   1  -4  -2 358.869 7.84128   2
  -1  -4   2 336.112 7.68478   2
  -1   4   2 364.853 7.77621   2
  -1   4   2 355.991 7.76953   1
   1  -4  -2 367.553 7.89307   1
  -1  -4   2 343.746 7.72418   1
   1   4  -2 357.882 7.81908   1
   1   4  -2 372.445 8.77584  15
  -1   4   2 397.890 8.54451  17
   1   4  -2 344.203 8.29805  18
  -1  -4   2 372.075 8.58092  18
  -1  -4   2 342.240 7.92495  16
   1   4  -2 368.690 8.32051  13
  -1   4   2 376.692 7.29825  13
  -1  -4   2 359.873 8.10412  13
  -1   4   2 340.957 7.26712  14
   1  -4  -2 364.206 7.35405  13
   1  -4  -2 377.490 7.24378  12
   1  -4  -2 370.977 7.77812   4
  -1   4   2 365.153 7.85845   4
   1   4  -2 368.533 7.74801   4
  -1  -4   2 343.587 7.76472   4
  -1  -4   2 370.026 7.98585  11
  -1  -4   2 385.826 8.37418  12
   1   4  -2 357.166 8.09837  11
   1   4  -2 359.531 8.43585  12
  -1  -4   2 380.647 8.36823   8
  -1   4   2 366.760 7.62565   8
  -1   4   2 366.618 8.36006   9
   1  -4  -2 368.604 8.56288   9
   1  -4  -2 360.081 7.54475   8
  -1  -4   2 363.355 7.48331   6
   1   4  -1 508.661 9.54222   2
   1  -4  -1 487.529 9.58001   2
  -1   4   1 492.131 9.52459   2
   1  -4  -1 513.624 9.61051   1
  -1   4   1 507.087 9.58099   1
   1   4  -1 504.939 9.54959   1
  -1  -4   1 511.871 9.54780   1
  -1  -4   1 513.541 9.51021   2
  -1  -4   1 518.379 10.6857  14
  -1  -4   1 507.114 10.5432  18
   1   4  -1 505.559 10.8704  15
   1  -4  -1 522.124 9.67066  14
   1   4  -1 511.242 10.4456  18
  -1   4   1 504.823 10.6372  17
  -1  -4   1 522.392 10.7256  15
  -1   4   1 496.941 9.64550  14
   1  -4  -1 495.723 9.11636  13
  -1  -4   1 510.910 9.95866  13
   1   4  -1 504.105 10.0425  13
   1  -4  -1 499.342 9.95497  12
   1  -4  -1 483.235 9.53267   4
  -1   4   1 500.192 9.58108   4
  -1  -4   1 519.643 9.55530   4
   1   4  -1 512.550 9.50708   4
  -1  -4   1 492.124 10.1544  11
   1   4  -1 520.560 10.7687  12
   1   4  -1 476.132 10.2819  11
  -1   4   1 505.404 9.95184  10
  -1  -4   1 521.848 10.5612  12
   1  -4  -1 504.387 10.2661   8
   1  -4  -1 501.585 10.3450   9
  -1   4   1 509.660 10.3676   8
  -1   4   1 513.899 10.2652   9
  -1  -4   1 496.752 10.5574   8
   1   4  -1 511.556 9.68975   6
  -1  -4   1 524.620 9.65181   6
  -1  -4   1 518.645 9.27365   5
   1   4  -1 512.782 9.23803   5
  -1  -4   0 1252.54 21.2827   3
  -1   4   0 1231.69 21.2216   3
   1   4   0 1204.97 22.5280  14
  -1  -4   0 1219.61 22.5723  15
   1   4   0 1209.67 22.0605  18
   1  -4   0 1227.03 22.7466  17
   1   4   0 1240.08 22.7659  15
  -1  -4   0 1177.50 22.1275  18
  -1  -4   0 1272.60 22.6809  14
  -1   4   0 1245.40 22.6370  17
   1   4   0 1240.43 21.5424  13
   1  -4   0 1215.42 22.4736  12
  -1   4   0 1231.66 22.5884  12
   1  -4   0 1232.56 21.2702   4
   1   4   0 1237.86 21.2764   4
   1   4   0 1262.02 22.6334  12
  -1  -4   0 1268.79 22.4728  12
   1  -4   0 1234.16 21.3661  10
   1   4   0 1198.30 21.8548   9
  -1   4   0 1206.45 21.3690  10
  -1  -4   0 1246.53 22.2946  10
  -1  -4   0 1207.27 22.5971   8
  -1   4   0 1232.78 21.2147   7
   1  -4   0 1202.12 21.8398   9
   1  -4   0 1220.80 22.6526   8
  -1   4   0 1198.85 22.7998   8
  -1  -4   0 1246.85 21.2737   7
   1   4   0 1216.15 21.8339   5
  -1  -4   0 1212.66 21.8331   6
  -1  -4   0 1227.85 21.8684   5
   1   4   0 1238.30 21.9017   6
  -1  -4  -1 2853.60 49.3677   3
   1   4   1 2882.28 49.3007   3
  -1   4  -1 2872.00 49.2524   3
   1  -4   1 2859.31 49.1871   3
   1   4   1 2824.05 49.3007   2
   1  -4   1 2876.53 49.2306   2
   1   4   1 2841.69 49.3054   1
   1  -4   1 2950.47 49.2642   1
  -1  -4  -1 2912.46 49.9388  15
   1   4   1 2865.93 49.0854  18
  -1  -4  -1 2902.47 50.3962  17
   1  -4   1 2830.28 50.2662  17
   1  -4   1 2905.59 49.6877  13
  -1   4  -1 2862.08 50.5938  12
  -1   4  -1 2882.06 49.7149  13
  -1  -4  -1 2995.53 50.3146  14
   1   4   1 3091.36 50.2508  14
   1  -4   1 2885.38 50.4385  12
   1  -4   1 2861.27 48.8135  11
  -1  -4  -1 2914.10 50.2315  10
  -1   4  -1 2897.88 48.8606  11
   1   4   1 2853.17 50.3478  10
   1   4   1 2647.68 49.7790  12
  -1  -4  -1 2940.60 50.2301   9
   1   4   1 2895.28 50.1187   9
   1   4   1 2921.20 49.3686   7
   1  -4   1 2859.40 49.2438   7
   1  -4   1 2845.53 50.5462   8
  -1   4  -1 2797.17 50.6986   8
  -1  -4  -1 2855.01 49.9683   6
   1   4   1 2840.27 50.0705   5
   1   4   1 2860.28 50.0348   6
  -1  -4  -1 2865.92 50.1937   5
   1   4   2 2235.39 39.8476   3
  -1  -4  -2 2283.55 40.0084   2
   1  -4   2 2263.41 39.7765   3
  -1  -4  -2 2259.19 40.1028   3
   1  -4   2 2228.21 39.8328   2
  -1   4  -2 2237.29 39.9738   3
   1   4   2 2232.10 39.8890   2
   1  -4   2 2233.22 39.8397   1
   1   4   2 2232.14 39.8903   1
  -1  -4  -2 2237.51 39.9775   1
   1  -4   2 2234.08 40.9398  16
   1  -4   2 2255.78 40.5608  15
  -1  -4  -2 2260.31 40.3317  17
  -1   4  -2 2275.84 40.5176  13
   1  -4   2 2298.37 40.3633  13
   1  -4   2 2230.85 40.5821  12
   1   4   2 2271.31 39.5130  13
   1   4   2 2215.47 40.5625   5
   1  -4   2 2268.93 39.9835   4
   1   4   2 2275.75 40.0422   4
  -1  -4  -2 2244.44 40.8232   9
  -1  -4  -2 2198.49 40.5185  10
   1   4   2 2209.00 40.7737  10
   1   4   2 2225.93 40.6180   9
  -1   4  -2 2228.29 40.8456   8
   1  -4   2 2254.36 40.6593   8
  -1  -4  -2 2273.26 40.7836   5
   1  -4   2 2275.30 38.8128   5
  -1   4  -2 2272.38 38.7922   5
   1   4   2 2239.08 40.6531   6
  -1   4  -3 2350.70 41.5558   3
   1   4   3 2208.14 41.2497   2
  -1   4  -3 2308.34 41.4257   2
   1  -4   3 2358.00 41.1489   3
   1  -4   3 2279.74 41.2305   2
  -1  -4  -3 2242.50 41.5916   3
  -1  -4  -3 2329.40 41.4556   2
   1   4   3 2325.93 41.2039   3
   1  -4   3 2359.13 41.3055   1
   1   4   3 2260.72 41.2942   1
  -1   4  -3 2266.97 41.3807   1
  -1  -4  -3 2363.14 41.5083   1
   1   4   3 2258.68 40.8780  17
   1  -4   3 2399.50 42.3182  16
   1  -4   3 2313.84 41.4358  15
  -1   4  -3 2291.25 41.8063  15
   1  -4   3 2277.22 41.5258  12
  -1   4  -3 2346.69 42.0424  13
   1   4   3 2325.04 40.8505  13
  -1  -4  -3 2337.46 41.1897   4
   1   4   3 2205.21 41.3876   4
   1  -4   3 2304.49 41.4725   4
   1  -4   3 2256.86 39.9913   5
  -1  -4  -3 2345.69 42.3203   9
   1   4   3 2311.35 42.1854  10
   1  -4   3 2305.47 41.5489   8
  -1   4  -3 2271.06 41.7590   8
   1  -4   3 2350.52 40.0300   9
  -1   4  -3 2264.98 39.9347   5
  -1  -4  -3 2360.88 42.2131   5
   1   4   3 2304.39 42.0648   6
  -1   4  -4 156.545 5.36469   3
  -1  -4  -4 145.797 5.19068   2
  -1   4  -4 155.229 5.26106   2
  -1  -4  -4 153.617 5.37002   3
  -1   4  -4 153.239 5.23620   1
  -1  -4  -4 151.902 5.27014   1
  -1   4  -4 153.155 5.15744  15
  -1   4  -4 158.663 5.61801  13
  -1  -4  -4 152.669 4.94380  13
   1  -4   4 155.182 5.33720   4
   1   4   4 155.533 5.36593   4
   1   4   4 149.308 5.48948  10
  -1  -4  -4 157.690 5.66716   9
   1  -4   4 153.723 4.88835   8
  -1   4  -4 149.974 5.05553   8
  -1  -4  -4 163.585 5.72760   5
  -1   4  -4 151.512 4.25184   5
  -1   4  -5 108.351 4.78894   3
  -1  -4  -5 97.9409 4.65076   3
  -1  -4  -5 111.857 4.79758   2
  -1   4  -5 115.914 4.82869   2
  -1  -4  -5 101.937 4.62667   1
  -1   4  -5 120.103 4.89464   1
  -1   4  -5 113.979 4.48912  15
   1  -4   5 119.041 4.94879  18
  -1  -4  -5 111.356 4.47970  13
  -1   4  -5 103.913 4.88874  13
   1  -4   5 106.182 4.74549   4
   1   4   5 102.927 4.68430   4
   1   4   5 106.723 4.90250  10
  -1  -4  -5 108.193 5.01000   9
  -1   4  -5 115.149 4.35259   8
  -1  -4  -5 108.453 4.94799   5
  -1   4  -6 830.716 19.0377   1
  -1  -4  -6 819.836 19.0453   1
   1  -4   6 835.480 18.8750  18
  -1   4  -6 786.169 19.3029  13
  -1  -4  -6 814.599 18.4104  13
   1   4   6 820.698 19.3027   4
   1  -4   6 835.110 19.2241   4
   1   4   6 829.638 19.3829  10
  -1  -4  -6 854.299 19.5766   9
  -1  -4  -6 839.693 19.3240   5
  -1   4  -6 808.227 18.9220   2
  -1  -4  -6 836.755 19.1132   2
  -1   4  -6 836.115 19.2828   3
  -1  -4  -6 829.486 19.3593   3
  -1   4  -7 1.71061 1.05359   2
  -1  -4  -7 1.72943 1.03339   1
  -1  -4  -7 1.44008 1.18289   2
  -1   4  -7 0.85645 0.95746   1
   1  -4   7 2.62788 1.15382  18
  -1   4  -7 2.19675 1.22595  13
  -1  -4  -7 0.88762 0.99228   5
   1   4   7 1.52020 1.05542   4
   1  -4   7 2.11102 1.29617   4
   1   4   7 0.91434 1.02213  10
  -1  -4  -7 1.52517 1.15987   9
  -1   4  -7 1.21289 1.05258   3
  -1  -4  -7 2.46975 1.17387   3
  -1   4  -8 19.5445 2.76330  13
   1  -4   8 25.1206 2.93873   4
   1   4   8 19.6790 2.67820   4
  -1  -4  -8 19.9081 2.63428   5
   1   4   8 22.4347 2.79015  10
  -1  -4  -8 27.2509 3.04351   9
  -1   4  -8 24.3519 2.83645   1
  -1  -4  -8 19.2387 2.59975   2
  -1  -4  -8 27.5532 3.06977   1
  -1   4  -8 23.6579 2.83223   2
  -1   4  -8 19.3300 2.65996   3
  -1  -4  -8 18.2402 2.62898   3
  -1  -4  -9 42.3669 3.94134   5
  -1   4  -9 46.7768 4.26140  13
   1   4   9 36.6459 3.84234   4
   1  -4   9 51.0325 4.35508   4
   1   4   9 34.7469 3.66347  10
  -1  -4  -9 47.4618 4.16608   9
  -1  -4  -9 31.6355 3.64792   3
  -1  -4  -9 40.3808 3.85528   2
  -1   4  -9 44.8238 4.01765   2
  -1   4  -9 57.9181 4.48158   1
  -1  -4  -9 40.0772 3.86182   1
   1   4  10 14.4005 2.72287   6
  -1   4 -10 20.0127 3.13065  13
   1   4  10 14.5017 2.63440  10
   1  -4  10 18.0879 2.89089   4
   1   4  10 15.9861 2.77029   4
  -1  -4 -10 15.3487 2.64906   5
  -1  -4 -10 16.4085 2.81269   9
  -1   4 -10 16.0149 2.79145   1
  -1  -4 -10 15.8264 2.73065   1
  -1   4 -10 17.2395 2.83834   2
  -1  -4 -10 18.6481 2.93661   2
   1  -4  11 1.94879 1.80014   4
   1   4  11 0.93080 1.56058  10
  -1   4 -11 2.25780 1.89800   1
  -1  -4 -11 3.64577 1.87146   1
  -1   4 -11 1.80430 1.76199   2
  -1  -4 -11 1.36626 1.63253   2
   1   4  11 1.42929 1.59756   6
   1  -5 -11 109.054 6.84474   5
   1   5 -11 103.222 6.97040  13
  -1   5  11 102.479 6.93306   4
  -1  -5  11 100.756 6.87092   4
  -1   5  11 97.4446 6.72118  10
   1  -5 -11 95.2070 6.61227   9
   1  -5 -11 95.0653 6.48577   1
   1   5 -11 104.194 6.71806   1
   1   5 -11 108.677 6.86056   2
   1  -5 -11 105.106 6.82460   2
   1   5 -10 38.4157 4.17846  13
  -1  -5  10 31.6201 3.76517   4
  -1   5  10 26.6339 3.58733   4
   1  -5 -10 32.5513 3.74450   5
   1  -5 -10 36.1662 3.99316   9
  -1   5  10 36.0633 3.99124  10
   1  -5 -10 32.1417 3.82529   1
   1   5 -10 30.1227 3.74444   1
   1  -5 -10 41.8859 4.22545   2
   1   5 -10 36.0326 3.95771   2
   1  -5  -9 108.379 6.42114   5
   1   5  -9 112.640 6.62016  13
  -1   5   9 121.079 6.74566   4
  -1  -5   9 113.075 6.51017   4
  -1   5   9 115.785 6.69551  10
   1  -5  -9 137.409 7.15457   9
   1   5  -9 106.919 6.24196   2
   1  -5  -9 113.891 6.43786   2
   1  -5  -9 103.630 6.18653   1
   1   5  -9 99.0662 5.99349   1
   1   5  -8 16.9628 2.54042  13
  -1  -5   8 15.8620 2.28674  18
  -1  -5   8 17.2494 2.47712   4
   1  -5  -8 17.0478 2.56625   5
  -1   5   8 19.1303 2.66485   4
   1  -5  -8 13.1969 2.27625   9
   1  -5  -8 14.0909 2.32804   2
   1   5  -8 17.1328 2.45584   2
   1   5  -8 19.0369 2.58412   1
   1  -5  -8 15.3641 2.39518   1
   1  -5  -7 289.170 9.70527   1
   1   5  -7 281.334 9.58450   1
   1   5  -7 296.913 10.2008  13
  -1  -5   7 298.231 9.75250  18
   1  -5  -7 291.034 10.0622   5
  -1   5   7 298.439 9.95646   4
  -1  -5   7 281.503 9.71076   4
   1  -5  -7 290.360 10.1328   9
   1   5  -7 293.973 9.69838   2
   1  -5  -7 293.035 9.74192   2
   1   5  -6 14.2474 2.02466  13
  -1  -5   6 15.7779 1.98459  18
   1   5  -6 16.0715 1.96714  15
  -1   5   6 12.9463 1.84266   4
  -1  -5   6 18.1993 2.11663   4
   1  -5  -6 17.0573 2.19821   9
   1   5  -6 11.0436 1.75186   1
   1  -5  -6 14.5984 1.94121   2
   1  -5  -6 14.3704 1.90613   1
   1   5  -6 15.8172 1.94837   2
   1  -5  -5 63.9159 3.50301   1
   1   5  -5 63.5029 3.45289   1
   1   5  -5 65.2168 3.67444  15
  -1  -5   5 60.7686 3.57261  18
   1   5  -5 60.9131 3.67543  13
   1   5  -5 63.1968 3.33965  12
  -1   5   5 62.1787 3.51168   4
  -1  -5   5 62.3062 3.47117   4
   1  -5  -5 64.4926 3.89439   9
   1   5  -5 65.7105 3.50860   2
   1  -5  -5 62.2033 3.48002   2
  -1  -5   4 0.19309 0.69204  18
   1   5  -4 0.19580 0.63254  15
  -1  -5   4 0.16304 0.65332  16
   1   5  -4-0.18926 0.75838  13
   1  -5  -4 0.12230 0.54793  13
  -1   5   4-0.32322 0.63119   4
  -1  -5   4-0.15895 0.60424   4
   1   5  -4 0.16784 0.60155  12
   1  -5  -4-0.20366 0.65793   9
   1   5  -4 0.31336 0.59562   1
   1  -5  -4-0.16025 0.64212   2
   1   5  -4-0.15716 0.56326   2
   1  -5  -4 0.31922 0.63957   1
   1  -5  -3 59.1336 2.63991   1
   1   5  -3 57.8008 2.58145   1
  -1   5   3 56.2076 2.49837   1
  -1  -5   3 53.7909 2.50362   1
  -1  -5   3 52.9831 2.59807  16
  -1  -5   3 52.8254 2.93724  18
   1   5  -3 51.4911 2.95746  15
   1   5  -3 55.5297 2.85020  13
  -1   5   3 57.1964 2.20569  13
   1   5  -3 56.1874 2.88795  12
   1  -5  -3 53.8338 2.23006  13
   1  -5  -3 59.9310 2.53960   4
   1   5  -3 51.4097 2.35403   4
  -1  -5   3 52.7294 2.52842   4
  -1   5   3 58.9878 2.65341   4
  -1  -5   3 52.6334 2.48929  11
  -1   5   3 60.0214 2.92778  10
  -1   5   3 53.0919 2.14033   8
  -1  -5   3 52.9096 2.68975   8
   1  -5  -3 55.1758 2.12098   8
   1   5  -3 52.5841 2.76039   8
   1   5  -3 57.4046 1.78667   9
   1  -5  -3 60.8584 3.12084   9
  -1  -5   3 50.3850 2.43940   2
  -1   5   3 57.5071 2.52081   3
   1  -5  -3 59.1174 2.65268   2
  -1   5   3 56.1691 2.49815   2
   1   5  -3 55.1422 2.52678   2
  -1  -5   3 57.1395 2.48638   3
  -1  -5   2 196.729 5.11679   2
   1  -5  -2 217.922 5.31498   2
   1   5  -2 215.987 5.22986   2
  -1  -5   2 213.950 5.17895   3
  -1   5   2 206.384 5.28867   3
  -1   5   2 216.166 5.23348   2
   1  -5  -2 225.200 5.36800   1
   1   5  -2 216.723 5.24848   1
  -1  -5   2 214.525 5.25125   1
  -1   5   2 219.985 5.24977   1
  -1  -5   2 207.292 5.66975  16
  -1  -5   2 220.676 6.20855  18
   1   5  -2 213.360 6.35662  15
   1   5  -2 216.238 5.95594  18
  -1   5   2 222.512 6.07238  17
  -1  -5   2 215.506 6.22041  15
  -1   5   2 236.178 5.17274  14
   1  -5  -2 218.322 4.72110  13
   1   5  -2 203.722 5.70772  13
  -1  -5   2 215.915 5.62128  13
  -1   5   2 224.876 4.67014  13
  -1  -5   2 205.243 5.23502   4
   1  -5  -2 218.169 5.22509   4
   1   5  -2 208.044 5.08795   4
  -1   5   2 248.215 5.52660   4
  -1  -5   2 211.651 5.52639  11
   1   5  -2 217.411 6.24535  12
  -1  -5   2 211.671 5.90272  12
  -1   5   2 225.758 5.84327  10
   1  -5  -2 217.201 5.05963  12
   1   5  -2 222.769 5.77011  11
  -1  -5   2 220.972 6.02931   8
   1  -5  -2 219.982 5.40027   8
   1  -5  -2 216.124 6.06014   9
  -1   5   2 228.722 6.00454   9
  -1   5   2 225.686 5.55956   8
  -1  -5   2 217.403 4.99194   6
   1   5  -2 220.685 4.23525   5
   1   5  -1 1395.53 24.5711   2
   1  -5  -1 1376.42 24.6311   2
  -1  -5   1 1435.46 24.5245   2
   1  -5  -1 1377.79 24.6243   1
  -1   5   1 1336.71 24.5817   1
  -1  -5   1 1341.91 24.5282   1
  -1   5   1 1410.20 24.5514   2
   1   5  -1 1395.35 24.5682   1
   1  -5  -1 1433.96 25.1361  14
   1  -5  -1 1429.87 26.4957  17
  -1   5   1 1446.24 26.2889  17
  -1  -5   1 1388.93 26.0435  18
  -1   5   1 1414.39 25.0869  14
  -1  -5   1 1467.06 26.3502  15
   1   5  -1 1440.33 25.9031  18
   1   5  -1 1381.05 26.5397  15
  -1  -5   1 1394.80 26.2017  14
   1   5  -1 1379.76 25.2592  13
   1  -5  -1 1349.04 25.3898  12
  -1  -5   1 1422.90 25.1277  13
  -1   5   1 1464.50 25.6377  12
   1   5  -1 1350.01 24.5273   4
  -1   5   1 1403.55 24.6043   4
   1  -5  -1 1393.06 24.5754   4
  -1  -5   1 1366.54 24.5375   4
  -1  -5   1 1445.29 26.0787  12
  -1  -5   1 1441.46 25.5333  11
  -1   5   1 1408.98 25.2752  10
   1   5  -1 1414.95 25.6878  11
   1   5  -1 1413.97 26.3430  12
   1  -5  -1 1446.05 25.7661   9
  -1  -5   1 1424.14 26.2243   8
  -1   5   1 1439.52 26.0026   8
  -1   5   1 1385.25 25.5546   9
   1  -5  -1 1383.68 25.8125   8
   1   5  -1 1408.86 24.8194   6
  -1  -5   1 1433.69 24.3823   5
  -1  -5   1 1416.31 24.7300   6
   1   5  -1 1442.34 24.4079   5
  -1  -5   0 159.322 3.19348   3
  -1   5   0 145.804 3.09122   3
   1   5   0 149.850 4.31814  14
  -1   5   0 152.975 4.48379  17
  -1  -5   0 149.225 4.43250  14
   1   5   0 144.740 4.02391  18
  -1  -5   0 149.950 4.13133  18
  -1  -5   0 160.465 4.55014  15
   1  -5   0 141.966 4.50514  17
  -1   5   0 148.362 4.41906  12
   1  -5   0 152.080 4.34003  12
   1   5   0 150.256 3.46617  13
   1  -5   0 147.141 3.31250  13
   1  -5   0 150.252 3.14666   4
   1   5   0 157.566 3.17370   4
   1   5   0 153.388 3.84850   9
   1  -5   0 149.844 3.47527  10
  -1  -5   0 161.433 4.40162  12
   1   5   0 147.905 4.42349  12
  -1  -5   0 149.382 4.12599  10
  -1   5   0 145.061 3.48574  10
   1  -5   0 143.273 3.74301   9
  -1   5   0 147.150 4.58881   8
  -1   5   0 151.605 3.09512   7
  -1  -5   0 154.975 3.17008   7
  -1  -5   0 152.688 4.47919   8
   1  -5   0 153.214 4.53742   8
   1   5   0 149.689 3.78338   6
  -1  -5   0 155.966 3.83773   5
  -1  -5   0 150.273 3.74151   6
   1   5   0 148.114 3.79146   5
  -1   5  -1 4613.24 80.1259   3
   1  -5   1 4586.46 80.1122   2
  -1  -5  -1 4721.36 80.2679   3
   1   5   1 4822.48 80.1598   3
   1   5   1 4775.46 80.1739   2
   1  -5   1 4725.99 80.0144   3
   1  -5   1 4657.56 80.1237   1
   1   5   1 4744.88 80.1637   1
  -1  -5  -1 4808.16 81.8956  17
   1   5   1 4608.10 81.2835  14
  -1  -5  -1 4667.82 80.2914  18
  -1  -5  -1 4746.44 81.3548  15
   1   5   1 4798.42 80.3132  18
   1  -5   1 4664.39 81.6803  17
  -1  -5  -1 4773.85 81.5475  14
  -1   5  -1 4788.43 80.6996  13
   1  -5   1 4688.19 81.7382  12
  -1   5  -1 4701.33 81.9800  12
   1  -5   1 4717.86 80.7038  13
   1   5   1 4868.55 81.2561   5
   1   5   1 4803.40 80.2580   4
   1  -5   1 4711.92 80.2051   4
  -1  -5  -1 4699.77 81.3914  10
   1   5   1 4794.42 81.6122  10
  -1  -5  -1 4654.74 81.3914   9
   1   5   1 4738.56 81.2243  12
  -1   5  -1 4692.36 79.9816  11
   1   5   1 4795.40 80.2264   7
   1  -5   1 4680.87 81.8639   8
  -1   5  -1 4622.30 82.1701   8
   1   5   1 4761.44 81.2457   9
   1  -5   1 4738.94 80.0759   7
  -1  -5  -1 4674.77 81.3652   8
  -1  -5  -1 4777.53 81.0439   6
  -1  -5  -1 4671.58 81.3520   5
   1   5   1 4640.73 81.1143   6
  -1   5  -2 1458.72 26.2610   3
   1  -5   2 1425.15 26.1446   2
  -1  -5  -2 1469.39 26.3943   3
   1   5   2 1459.74 26.2298   2
   1   5   2 1480.95 26.1526   3
   1  -5   2 1421.57 25.9911   3
   1  -5   2 1415.53 26.1604   1
   1   5   2 1414.02 26.1994   1
   1  -5   2 1419.46 27.2193  15
   1  -5   2 1401.24 27.4170  16
  -1  -5  -2 1433.97 27.1072  17
   1  -5   2 1453.06 26.6997  13
   1  -5   2 1461.07 27.2500  12
  -1   5  -2 1434.35 26.8214  13
  -1   5  -2 1463.46 27.5582  12
   1   5   2 1508.55 26.7926  14
   1   5   2 1458.75 25.7042  13
   1   5   2 1453.63 26.3226   4
   1  -5   2 1426.16 26.2452   4
   1   5   2 1399.04 26.0878  12
  -1  -5  -2 1443.08 27.0434  10
   1   5   2 1496.32 27.4253  10
  -1  -5  -2 1490.30 27.4223   9
   1  -5   2 1456.04 25.6360  11
   1  -5   2 1471.98 27.3722   8
   1   5   2 1498.89 27.2058   9
  -1   5  -2 1441.99 27.5980   8
   1   5   2 1472.97 27.1351   6
  -1  -5  -2 1436.70 27.2697   5
   1  -5   2 1450.77 24.8836   5
  -1  -5  -3 228.134 6.07301   2
   1   5   3 216.154 5.90839   2
   1  -5   3 224.744 5.97427   2
  -1  -5  -3 231.150 6.25240   3
   1   5   3 218.689 5.81544   3
   1  -5   3 229.295 5.85026   3
  -1   5  -3 238.985 6.20629   3
  -1   5  -3 219.075 5.95214   2
  -1   5  -3 229.074 6.04592   1
  -1  -5  -3 212.166 5.94570   1
   1  -5   3 215.951 5.92096   1
   1   5   3 216.149 5.90114   1
   1   5   3 218.423 5.97867  17
   1  -5   3 229.380 6.38111  15
   1  -5   3 217.990 6.67875  16
  -1   5  -3 220.622 6.45978  13
   1   5   3 225.387 5.57022  13
   1   5   3 214.085 6.02348   4
   1  -5   3 218.080 6.03707   4
  -1  -5  -3 211.944 6.62322   9
   1   5   3 214.865 6.62670  10
   1   5   3 215.257 5.12868  12
  -1   5  -3 227.251 6.66838   8
  -1  -5  -3 224.151 6.69405   5
   1   5   3 223.422 6.60126   6
  -1   5  -3 221.402 4.70968   5
  -1  -5  -4 116.392 4.44777   2
  -1   5  -4 122.324 4.50393   2
  -1  -5  -4 115.104 4.55227   3
  -1   5  -4 119.989 4.54573   3
  -1   5  -4 121.096 4.49199   1
  -1  -5  -4 114.997 4.44494   1
  -1   5  -4 118.555 4.64965  15
   1  -5   4 123.695 4.97839  16
  -1   5  -4 112.943 4.72553  13
   1  -5   4 116.767 4.52592   4
   1   5   4 112.917 4.47268   4
  -1  -5  -4 107.750 4.75239   9
   1   5   4 109.716 4.75649  10
  -1   5  -4 117.423 4.57825   8
   1   5   4 117.456 4.83376   6
  -1  -5  -4 110.854 4.80337   5
  -1  -5  -5 162.302 6.14439   3
  -1   5  -5 176.118 6.30451   3
  -1   5  -5 181.908 6.25736   2
  -1  -5  -5 170.585 6.12892   2
  -1  -5  -5 175.346 6.18795   1
  -1   5  -5 174.007 6.14388   1
   1  -5   5 179.430 6.56722  18
  -1   5  -5 175.935 6.12099  15
  -1  -5  -5 170.305 5.70634  13
  -1   5  -5 174.282 6.54900  13
   1   5   5 156.531 6.06828   4
   1  -5   5 167.770 6.17660   4
  -1  -5  -5 167.164 6.54600   9
   1   5   5 169.643 6.46624  10
  -1   5  -5 179.535 5.96605   8
  -1  -5  -5 166.376 6.43699   5
  -1   5  -6 291.035 9.27922   1
  -1  -5  -6 296.475 9.38766   1
   1  -5   6 310.131 9.64092  18
  -1   5  -6 315.049 9.99260  13
   1  -5   6 308.913 9.66873   4
   1   5   6 307.424 9.69110   4
  -1  -5  -6 311.476 10.0210   9
   1   5   6 299.106 9.83801  10
  -1  -5  -6 307.269 9.51254   2
  -1   5  -6 301.935 9.37729   2
  -1   5  -6 308.912 9.58986   3
  -1  -5  -6 314.951 9.82252   3
  -1  -5  -6 311.652 9.94951   5
  -1  -5  -7 173.844 7.19938   1
  -1   5  -7 185.965 7.33796   1
   1  -5   7 179.003 7.25685  18
  -1   5  -7 178.720 7.63385  13
   1  -5   7 173.362 7.31787   4
   1   5   7 183.957 7.49092   4
  -1  -5  -7 171.582 7.43879   9
   1   5   7 170.225 7.42980  10
  -1  -5  -7 183.791 7.58827   5
  -1  -5  -7 171.999 7.13510   2
  -1  -5  -7 171.645 7.40082   3
  -1   5  -7 172.442 7.28383   3
  -1   5  -7 159.620 6.87494   2
  -1  -5  -8 363.151 12.0004   5
  -1   5  -8 356.654 12.2253  13
   1  -5   8 382.104 12.2545   4
   1   5   8 347.280 11.9293   4
   1   5   8 377.021 12.2730  10
  -1  -5  -8 359.243 12.0864   9
  -1  -5  -8 378.955 12.0093   1
  -1   5  -8 356.779 11.7368   1
  -1   5  -8 361.289 11.7419   2
  -1  -5  -8 376.234 12.3495   3
  -1  -5  -8 370.841 11.9166   2
  -1   5  -8 373.543 12.1770   3
  -1  -5  -9 211.755 9.09730   5
   1   5   9 221.405 9.40603   6
  -1   5  -9 219.666 9.42200  13
   1   5   9 202.607 9.07930   4
   1  -5   9 211.574 9.20041   4
  -1  -5  -9 208.152 9.07179   9
   1   5   9 204.860 9.02375  10
  -1  -5  -9 213.896 9.00449   2
  -1   5  -9 216.105 8.97979   2
  -1  -5  -9 207.145 8.93108   1
  -1   5  -9 198.599 8.70531   1
  -1  -5 -10 31.7568 3.69753   1
  -1   5 -10 41.6107 4.15420   1
  -1  -5 -10 33.8741 3.82239   5
   1   5  10 30.6928 3.67069   6
  -1   5 -10 36.1619 3.96818  13
   1   5  10 26.9926 3.48689  10
  -1  -5 -10 31.4813 3.67579   9
  -1   5 -10 36.6978 3.86937   2
  -1  -5 -10 33.8214 3.78902   2
   1  -5  10 27.2290 3.53865   4
   1   5  10 27.8792 3.56502   4
  -1   5 -11 17.0234 2.93945   2
  -1  -5 -11 17.2253 3.02887   2
  -1   5 -11 21.5275 3.25537   1
  -1  -5 -11 17.6859 3.11076   1
  -1  -5 -11 22.6374 3.38467   5
   1  -6 -11 119.621 7.27258   5
  -1   6  11 107.869 7.08734   4
   1  -6 -11 105.510 6.94568   9
   1   6 -11 108.625 6.88589   1
   1  -6 -11 103.462 6.77879   1
   1  -6 -11 98.1252 6.63728   2
   1   6 -11 110.847 6.89764   2
   1  -6 -10 82.5199 5.81300   5
   1   6 -10 67.8831 5.41979  13
  -1  -6  10 66.1399 5.34055   4
  -1   6  10 68.5046 5.36085   4
   1  -6 -10 71.2942 5.57411   9
  -1   6  10 66.6832 5.35396  10
   1  -6 -10 79.7710 5.61400   1
   1   6 -10 67.3166 5.10652   1
   1  -6 -10 68.0824 5.22978   2
   1   6 -10 78.3701 5.54702   2
   1  -6  -9 162.605 8.03113   5
   1   6  -9 166.934 8.19622  13
  -1  -6   9 176.587 8.17089   4
  -1   6   9 155.949 7.80345   4
   1  -6  -9 155.000 7.90803   9
  -1   6   9 157.538 7.90964  10
   1  -6  -9 161.903 7.77020   2
   1   6  -9 170.059 7.86759   2
   1  -6  -9 169.632 7.93057   1
   1   6  -9 150.486 7.42781   1
  -1  -6   8 2.27729 1.36751  18
   1   6  -8 0.73085 1.18086  13
  -1  -6   8 2.69533 1.31614   4
   1  -6  -8 2.89513 1.45038   5
  -1   6   8 3.40874 1.46503   4
  -1   6   8 2.14680 1.36043  10
   1  -6  -8 1.85047 1.24106   9
   1  -6  -8 1.95695 1.20524   2
   1   6  -8-0.32042 1.46420   1
   1  -6  -8 2.27676 1.36719   1
   1   6  -8 0.96272 1.31794   2
  -1  -6   7 12.2052 1.97394  18
   1   6  -7 12.2758 2.13984  13
  -1   6   7 15.2794 2.19940   4
  -1  -6   7 15.1051 2.17460   4
   1  -6  -7 14.3690 2.31582   5
  -1   6   7 13.5822 2.16803  10
   1  -6  -7 14.9639 2.31972   9
   1   6  -7 14.7776 2.05823   1
   1   6  -7 14.7560 2.14419   2
   1  -6  -7 15.0040 2.15007   2
   1  -6  -7 12.1815 1.99621   1
   1   6  -6 4.46919 1.26955  15
  -1  -6   6 2.96573 1.10823  18
   1   6  -6 2.23801 1.09381  13
  -1  -6   6 3.91317 1.11858   4
  -1   6   6 2.48236 1.09085   4
  -1   6   6 2.74514 1.18074  10
   1  -6  -6 4.10163 1.31354   9
   1  -6  -6 2.65994 1.04037   1
   1   6  -6 3.55167 1.08300   2
   1  -6  -6 1.68783 0.89225   2
   1   6  -6 4.51471 1.16727   1
   1  -6  -5 31.9536 2.47308   1
   1   6  -5 31.3578 2.40364   1
   1   6  -5 32.8186 2.72569  15
  -1  -6   5 32.4285 2.74137  18
   1   6  -5 32.8361 2.71426  13
   1   6  -5 33.6120 2.55484  12
  -1  -6   5 30.6647 2.41564   4
  -1   6   5 29.9687 2.39320   4
  -1   6   5 30.6530 2.62336  10
   1  -6  -5 33.0868 2.78877   9
   1  -6  -5 35.0042 2.58467   2
   1   6  -5 31.9548 2.41709   2
   1  -6  -4 248.256 7.18965   1
   1   6  -4 261.517 7.23566   1
  -1  -6   4 249.329 7.85603  18
   1   6  -4 253.514 8.02971  15
  -1  -6   4 245.000 7.31926  16
   1   6  -4 265.794 7.77173  12
   1   6  -4 258.413 7.76012  13
  -1   6   4 245.562 7.14200   4
  -1  -6   4 244.250 7.13940   4
  -1   6   4 247.015 7.64665  10
   1   6  -4 259.041 7.53005   8
   1  -6  -4 258.464 8.06979   9
   1  -6  -4 246.597 7.15158   2
   1   6  -4 254.999 7.19247   2
  -1  -6   3 57.2130 2.56496   1
   1  -6  -3 55.5116 2.59933   1
   1   6  -3 59.6586 2.60742   1
  -1   6   3 57.1953 2.55866   1
   1   6  -3 57.8884 3.31863  15
  -1  -6   3 66.6133 3.02614  16
  -1  -6   3 58.6499 3.21696  18
   1   6  -3 62.6581 3.05915  13
  -1   6   3 57.5853 2.34205  14
   1   6  -3 59.7728 3.17560  12
   1   6  -3 59.2513 2.49854   4
  -1   6   3 58.0020 2.64440   4
  -1  -6   3 58.8008 2.64451   4
   1  -6  -3 52.6024 2.41131   4
  -1  -6   3 59.6899 2.66789  11
  -1   6   3 57.8882 2.99258  10
  -1   6   3 54.1290 2.37941   8
   1  -6  -3 61.7026 3.26247   9
   1   6  -3 63.7557 3.23223   8
   1  -6  -3 56.2226 2.38401   8
  -1   6   3 57.7196 2.57919   2
  -1   6   3 57.6924 2.52834   3
  -1  -6   3 62.6652 2.61156   3
  -1  -6   3 57.0416 2.52882   2
   1   6  -3 58.1815 2.59210   2
   1  -6  -3 52.0369 2.52829   2
   1   6  -2 28.0570 1.50392   2
  -1   6   2 29.6952 1.51721   3
  -1  -6   2 33.2948 1.56877   3
  -1  -6   2 32.5793 1.53431   2
  -1   6   2 30.6237 1.53179   2
   1  -6  -2 32.3985 1.62190   2
   1   6  -2 31.5607 1.59837   1
   1  -6  -2 30.4588 1.58417   1
  -1   6   2 33.4493 1.59111   1
  -1  -6   2 31.4633 1.51303   1
   1   6  -2 33.2179 2.34182  15
  -1   6   2 34.0295 1.67895  14
  -1  -6   2 32.4414 2.18163  18
  -1   6   2 27.5530 1.58545  12
   1   6  -2 32.1634 1.88230  13
  -1  -6   2 29.8093 1.76821  13
   1  -6  -2 30.7301 1.16009  13
  -1   6   2 31.0389 1.14282  13
   1   6  -2 32.3870 1.54714   4
  -1   6   2 32.5053 1.62768   4
  -1  -6   2 30.2900 1.53321   4
   1  -6  -2 31.0053 1.56365   4
   1   6  -2 31.7159 1.87279  11
   1   6  -2 30.9570 2.14993  12
  -1   6   2 29.8316 1.89205  10
  -1  -6   2 32.0929 1.79440  11
   1  -6  -2 31.4522 1.62210  12
  -1   6   2 32.0136 2.02653   9
   1   6  -2 34.6875 2.25689   8
  -1   6   2 33.3590 1.91385   8
   1  -6  -2 31.8689 1.82276   8
   1  -6  -2 31.2775 2.05328   9
  -1  -6   2 32.5314 1.45217   6
   1   6  -1 38.7430 1.36126   2
   1  -6  -1 36.0813 1.35891   2
   1  -6  -1 41.5041 1.42684   1
   1   6  -1 37.3951 1.35381   1
   1  -6  -1 38.4848 2.33305  17
   1   6  -1 37.2098 2.33489  15
  -1  -6   1 41.9451 2.34476  15
   1  -6  -1 37.3134 1.81885  14
  -1  -6   1 39.2873 2.15438  18
  -1   6   1 35.4274 1.72500  14
  -1   6   1 37.4251 2.17468  17
  -1  -6   1 36.6507 2.18153  14
   1   6  -1 42.1492 1.82275  13
  -1  -6   1 37.5034 1.71830  13
  -1   6   1 36.1771 1.95484  12
   1  -6  -1 38.3198 1.93667  12
   1  -6  -1 36.4691 1.34851   4
  -1   6   1 38.7738 1.37449   4
  -1  -6   1 36.5141 1.30853   4
   1   6  -1 37.2229 1.31758   4
   1  -6  -1 40.6296 1.80935  10
   1   6  -1 37.2001 1.94765  11
  -1   6   1 39.1421 1.81544  10
  -1  -6   1 34.7416 2.05162  12
   1   6  -1 37.7964 1.37048   9
   1   6  -1 41.7276 2.33413  12
   1  -6  -1 38.4475 1.98767   9
  -1   6   1 44.0950 2.29893   8
  -1   6   1 33.6418 1.83575   9
   1  -6  -1 41.3230 2.15567   8
  -1  -6   1 34.8849 2.13170   8
   1   6  -1 38.9309 1.58914   6
  -1  -6   1 38.9367 1.37235   5
   1   6  -1 35.5277 1.35796   5
  -1  -6   1 38.0958 1.48878   6
  -1  -6   0 722.260 12.4916   3
   1  -6   0 702.581 12.4542   2
   1   6   0 707.663 14.3623  14
  -1  -6   0 716.034 14.0889  18
  -1  -6   0 726.097 14.6849  15
   1  -6   0 698.435 14.0997  14
  -1  -6   0 673.785 14.4834  14
   1  -6   0 710.443 14.9178  17
   1  -6   0 727.425 14.4907  12
   1  -6   0 713.764 12.7751  13
   1   6   0 692.378 12.9518  13
  -1   6   0 712.498 14.6647  12
   1  -6   0 728.823 12.4553   4
   1   6   0 687.897 13.4974   5
   1   6   0 705.484 12.4499   4
   1   6   0 683.193 14.5527  12
   1  -6   0 676.141 13.1962  10
  -1  -6   0 726.188 14.3822  12
  -1  -6   0 697.209 13.9852  10
  -1  -6   0 712.456 12.4702   7
   1  -6   0 704.421 14.7364   8
   1   6   0 697.940 13.4885   9
  -1  -6   0 676.221 14.5260   8
  -1   6   0 694.483 14.8792   8
   1  -6   0 724.009 13.5011   9
   1   6   0 690.575 13.4289   6
  -1   6   0 708.884 12.6308   6
  -1  -6   0 679.642 13.3819   6
  -1  -6   0 713.174 13.5371   5
  -1   6  -1 182.965 4.05203   3
   1   6   1 183.798 4.12533   2
   1  -6   1 185.310 4.05089   2
   1   6   1 177.467 4.07282   3
   1  -6   1 175.201 3.92972   3
  -1  -6  -1 186.543 4.19809   3
   1  -6   1 180.953 4.02668   1
   1   6   1 179.969 4.09632   1
  -1  -6  -1 181.214 5.21933  15
   1  -6   1 184.837 5.53879  17
  -1  -6  -1 185.132 5.64024  17
  -1  -6  -1 183.158 4.51098  18
   1   6   1 177.732 5.10416  14
   1  -6   1 172.575 4.52234  13
  -1  -6  -1 190.007 5.34820  14
  -1   6  -1 180.248 5.57412  12
   1  -6   1 186.701 4.08805   4
   1   6   1 181.941 4.14457   4
   1   6   1 193.833 5.37285  10
  -1   6  -1 179.678 4.14521  11
  -1  -6  -1 189.814 5.16072   9
  -1  -6  -1 177.883 5.10650  10
   1   6   1 189.922 5.24601  12
   1   6   1 182.684 5.05844   9
   1  -6   1 181.440 3.96987   7
  -1  -6  -1 188.010 5.29302   8
   1   6   1 181.133 4.13958   7
   1  -6   1 179.441 3.92852   9
  -1   6  -1 180.108 5.73963   8
  -1  -6  -1 185.726 5.10177   5
   1   6   1 174.101 4.86282   6
  -1  -6  -1 180.794 4.81698   6
  -1  -6  -2 587.523 11.6556   3
  -1   6  -2 560.369 11.4498   3
   1   6   2 568.936 11.3556   3
   1  -6   2 580.232 11.3709   2
   1   6   2 590.140 11.4506   2
   1  -6   2 577.609 11.2526   3
   1   6   2 577.269 11.4205   1
   1  -6   2 573.334 11.3412   1
  -1  -6  -2 549.648 12.6775  17
   1  -6   2 569.855 12.9573  16
   1   6   2 558.731 12.0830  14
   1   6   2 567.428 10.8393  13
  -1   6  -2 568.099 11.9969  13
  -1   6  -2 572.035 12.9426  12
   1  -6   2 560.668 11.9201  13
   1  -6   2 554.692 11.3673   4
   1   6   2 577.137 11.4985   4
  -1  -6  -2 553.230 12.5553   9
   1   6   2 578.220 12.7266  10
   1   6   2 545.335 11.6909  12
   1  -6   2 581.097 11.4271   7
   1   6   2 578.570 11.5692   7
  -1  -6  -2 556.878 11.9003   8
  -1   6  -2 576.596 13.1186   8
  -1  -6  -2 562.885 12.5229   5
   1   6   2 587.992 12.4196   6
   1   6   3 885.720 17.6143   2
  -1  -6  -3 890.127 17.9334   3
  -1   6  -3 889.072 17.8024   3
   1   6   3 941.976 17.6227   3
  -1   6  -3 883.344 17.5954   2
  -1  -6  -3 903.416 17.7170   2
   1   6   3 888.522 17.6054   1
  -1  -6  -3 897.892 17.7051   1
  -1   6  -3 909.752 17.6802   1
  -1  -6  -3 903.227 18.4556  17
   1  -6   3 894.936 18.9770  16
  -1   6  -3 931.607 18.5549  13
  -1   6  -3 897.106 19.0407  12
   1  -6   3 880.040 17.7631   4
   1   6   3 886.596 17.8117   4
   1   6   3 895.478 17.0027  12
   1   6   3 898.952 18.8944  10
  -1  -6  -3 885.693 18.9484   9
  -1   6  -3 875.574 18.9752   8
  -1  -6  -3 899.843 18.9399   5
   1   6   3 854.002 18.5150   6
  -1  -6  -4 649.507 14.3523   3
  -1   6  -4 660.398 14.3039   3
  -1   6  -4 634.941 14.0210   2
  -1  -6  -4 645.717 14.1314   2
  -1  -6  -4 634.558 14.0628   1
  -1   6  -4 627.565 14.0055   1
   1  -6   4 603.993 14.9239  16
  -1   6  -4 652.701 14.9453  15
  -1   6  -4 625.517 14.7599  13
   1   6   4 613.886 14.1513   4
   1  -6   4 631.211 14.1537   4
   1   6   4 652.402 15.1202  10
  -1  -6  -4 636.803 15.2003   9
  -1   6  -4 649.299 14.8004   8
  -1  -6  -4 634.834 15.0562   5
   1   6   4 625.206 14.8482   6
  -1  -6  -5 911.344 19.9198   3
  -1  -6  -5 895.723 19.5929   2
  -1   6  -5 953.382 19.7152   2
  -1   6  -5 897.986 19.7232   3
  -1  -6  -5 900.958 19.6213   1
  -1   6  -5 930.979 19.6501   1
   1  -6   5 934.039 20.6751  16
  -1   6  -5 928.054 20.0296  15
   1  -6   5 946.526 20.7589  18
  -1   6  -5 941.184 20.5331  13
   1   6   5 890.525 19.7795   4
   1  -6   5 900.723 19.7940   4
  -1  -6  -5 911.181 20.7290   9
   1   6   5 872.981 20.3555  10
  -1   6  -5 913.188 19.7523   8
  -1  -6  -5 888.824 20.4765   5
   1   6   5 866.330 20.2463   6
  -1   6  -6 65.3922 3.85262   1
  -1  -6  -6 67.6887 3.91302   1
   1  -6   6 55.1784 3.84676  18
  -1   6  -6 59.6120 3.99378  13
   1   6   6 67.8117 4.04243   4
   1  -6   6 59.5282 3.77788   4
  -1  -6  -6 62.2448 4.16728   9
   1   6   6 62.3883 4.11647  10
  -1   6  -6 52.1362 3.47046   2
  -1  -6  -6 53.5351 3.54756   2
  -1  -6  -6 62.6302 3.92009   3
  -1   6  -6 57.6659 3.74515   3
   1   6   6 58.4220 3.96116   6
  -1  -6  -6 75.6312 4.46581   5
  -1   6  -7 1274.84 27.1581   1
  -1  -6  -7 1242.49 27.1635   1
   1  -6   7 1264.87 27.5167  18
  -1   6  -7 1268.45 28.0422  13
   1   6   7 1244.57 27.4654   4
   1  -6   7 1225.75 27.3297   4
   1   6   7 1250.33 27.9956  10
  -1  -6  -7 1235.08 27.9602   9
  -1   6  -7 1227.49 26.9096   2
  -1  -6  -7 1212.36 27.0116   2
  -1  -6  -7 1212.61 27.4357   3
  -1   6  -7 1250.59 27.3916   3
   1   6   7 1265.01 28.0767   6
  -1  -6  -7 1310.74 28.0977   5
  -1   6  -8 660.074 17.1606   1
  -1  -6  -8 614.099 16.8818   1
   1  -6   8 643.872 17.1705  18
  -1   6  -8 630.053 17.7136  13
   1   6   8 661.214 17.5892   4
   1  -6   8 640.395 17.3477   4
  -1  -6  -8 605.939 17.4826   9
   1   6   8 646.865 17.7096  10
   1   6   8 635.600 17.6488   6
  -1  -6  -8 648.562 17.6100   5
  -1   6  -8 622.384 16.8781   2
  -1  -6  -8 629.815 16.9926   2
  -1  -6  -8 641.088 17.5534   3
  -1   6  -8 649.331 17.4317   3
   1   6   9 0.41067 1.27468   6
  -1   6  -9-0.40587 1.31122  13
   1   6   9-0.39535 1.22713   4
   1  -6   9 0.39159 1.44667   4
  -1  -6  -9 0.39708 1.33125   5
   1   6   9 0.40501 1.35782  10
  -1  -6  -9 0.40567 1.31058   9
  -1   6  -9-0.72997 1.46254   1
  -1  -6  -9-0.36994 1.48239   1
  -1   6  -9-0.36295 1.12657   2
  -1  -6  -9 0.73628 1.36005   2
   1   6  10 4.07221 1.72181   6
  -1   6 -10 4.46353 1.83441  13
  -1  -6 -10 7.35909 2.01696   5
   1   6  10 1.32310 1.67839   4
   1   6  10 5.33637 2.03323  10
  -1  -6 -10 5.71721 2.04905   9
  -1  -6 -10 3.28149 1.68605   2
  -1  -6 -10 6.97050 2.07975   1
  -1   6 -10 3.64083 1.62289   2
  -1   6 -10 7.69029 2.05301   1
  -1   6 -11 0.44362 1.59005   2
  -1   6 -11 1.77706 1.64136   1
  -1   7  10 25.5547 3.48256  10
   1  -7 -10 23.2155 3.39828   5
   1  -7 -10 30.3660 3.82523   9
   1   7 -10 25.1162 3.61640  13
  -1   7   9 142.701 7.58273  10
   1  -7  -9 155.315 8.02653   9
  -1   7   9 156.951 7.73164   4
   1   7  -9 161.316 8.07398  13
   1  -7  -9 156.049 7.94723   5
   1   7  -8 25.9814 3.13088  13
   1  -7  -8 25.5032 3.16304   5
  -1   7   8 22.0506 2.89883   4
  -1   7   8 26.3638 3.08950  10
   1  -7  -8 24.1948 3.10693   9
  -1  -7   8 28.6572 3.09182  18
   1   7  -7 99.4787 5.19474   1
  -1  -7   7 105.081 5.63363  18
   1   7  -7 106.516 5.77178  13
  -1   7   7 101.298 5.36492   4
   1  -7  -7 93.8539 5.52236   5
  -1   7   7 97.3945 5.50958  10
   1  -7  -7 94.1751 5.63376   9
   1   7  -7 99.0512 5.14030   2
   1   7  -6 1.99649 1.19877  15
  -1  -7   6 0.57726 0.81799  18
   1   7  -6 1.14188 0.95720  13
  -1   7   6 1.97794 0.99086   4
   1  -7  -6 1.20279 1.04362   5
  -1   7   6 1.13466 0.98453  10
   1  -7  -6 0.91754 0.98822   9
   1  -7  -6 0.47841 0.90948   1
   1   7  -6 0.70184 0.83864   2
   1  -7  -6 0.47781 0.82922   2
   1   7  -6 1.17238 0.84054   1
   1  -7  -5 296.199 8.79613   1
   1   7  -5 323.113 8.95930   1
   1   7  -5 325.575 9.99097  15
  -1  -7   5 312.880 9.27247  16
  -1  -7   5 305.086 9.68940  18
   1   7  -5 311.383 9.36408  12
   1   7  -5 307.368 9.53275  13
  -1   7   5 314.363 9.05620   4
  -1   7   5 302.281 9.48310  10
   1  -7  -5 328.146 10.1133   9
   1   7  -5 316.476 8.86333   2
   1  -7  -5 322.965 9.02273   2
   1  -7  -4 377.650 9.46192   1
   1   7  -4 392.462 9.48295   1
  -1  -7   4 369.893 10.6189  18
  -1  -7   4 389.365 10.0448  16
   1   7  -4 357.111 10.6033  15
   1   7  -4 392.362 10.4591  12
   1   7  -4 380.183 10.1682  13
  -1   7   4 374.656 9.45648   4
  -1   7   4 352.671 9.99592  10
   1  -7  -4 360.775 10.4528   9
   1   7  -4 381.594 10.2546   8
   1  -7  -4 366.560 9.37281   2
   1   7  -4 378.428 9.36401   2
   1   7  -3 754.248 15.0305   1
   1  -7  -3 732.410 15.0500   1
   1   7  -3 749.969 17.0975  15
  -1  -7   3 736.208 16.6965  18
  -1  -7   3 748.968 15.9874  16
   1   7  -3 746.358 16.6488  12
   1   7  -3 724.628 15.9234  13
  -1   7   3 749.398 15.1173   4
  -1   7   3 756.793 16.1551  10
   1  -7  -3 741.651 16.4863   9
   1   7  -3 745.418 16.5953   8
   1  -7  -3 742.537 15.0934   2
   1   7  -3 737.873 14.9631   2
   1   7  -2 165.039 4.31562   1
  -1   7   2 174.394 4.71250  14
   1   7  -2 172.842 6.11386  15
  -1  -7   2 165.399 5.66267  18
  -1   7   2 169.552 4.88041  12
  -1  -7   2 166.629 4.88607  13
   1   7  -2 167.867 5.04785  13
   1  -7  -2 171.735 4.82479  14
  -1   7   2 172.053 4.40103   4
  -1   7   2 165.266 5.11677  10
   1   7  -2 164.695 5.06630  11
   1  -7  -2 172.938 4.78084  12
  -1  -7   2 170.177 4.90776  11
   1   7  -2 166.093 5.76124  12
  -1   7   2 160.492 5.15624   8
   1  -7  -2 174.072 5.54158   9
   1   7  -2 172.260 5.91516   8
   1  -7  -2 167.926 5.12208   8
   1   7  -2 169.092 4.33760   2
   1   7  -1 129.501 2.99708   2
   1   7  -1 131.947 3.01012   1
  -1  -7   1 132.354 4.54154  18
   1   7  -1 124.973 4.87143  15
  -1  -7   1 137.858 4.77903  14
   1  -7  -1 125.726 3.99653  14
   1  -7  -1 119.482 4.76722  17
   1   7  -1 127.787 3.67303  13
  -1  -7   1 121.970 3.61198  13
  -1   7   1 125.912 4.30020  12
  -1   7   1 128.106 3.00696   4
   1   7  -1 126.368 3.21125   5
  -1   7   1 126.048 3.86653  10
   1  -7  -1 127.446 3.83873  10
   1  -7  -1 122.876 4.10648  12
   1   7  -1 130.595 4.28127  11
   1   7  -1 131.931 4.78290  12
  -1   7   1 120.421 4.46447   8
   1   7  -1 131.438 3.23757   9
  -1   7   1 128.909 4.05923   9
   1  -7  -1 124.584 4.13841   9
  -1  -7   1 132.528 3.20819   5
   1   7  -1 121.573 3.40689   6
   1  -7   0 2084.32 38.1497  14
  -1  -7   0 2186.80 38.8657  14
  -1  -7   0 2137.79 38.0743  18
   1  -7   0 2045.38 39.2162  17
   1   7   0 2123.02 36.5483  13
  -1   7   0 2129.54 38.8301  12
   1  -7   0 2106.15 37.0210  10
   1   7   0 2166.11 38.8966  12
  -1  -7   0 2055.47 37.9159  10
   1   7   0 2077.44 37.3089   9
  -1   7   0 2074.56 39.1564   8
   1  -7   0 2124.26 37.2889   9
   1   7   0 2139.90 37.2044   6
  -1  -7   0 2099.90 37.1082   6
  -1   7   0 2126.89 36.2354   6
  -1  -7   0 2068.05 37.3457   5
  -1   7  -1 216.660 4.56436   3
   1   7   1 216.965 4.65877   2
   1   7   1 219.000 4.66121   1
  -1  -7  -1 222.405 5.41602  18
  -1  -7  -1 217.533 6.64257  17
   1  -7   1 203.896 6.36707  17
  -1  -7  -1 226.416 6.29686  15
  -1  -7  -1 179.552 5.85144  14
   1   7   1 221.839 4.42536  13
  -1   7  -1 226.497 6.67505  12
   1   7   1 209.824 4.65894   4
  -1  -7  -1 212.512 5.81103  12
   1   7   1 216.388 6.13912  10
   1   7   1 215.158 6.11231  12
  -1  -7  -1 215.461 5.86704   9
  -1   7  -1 210.964 4.97283  11
   1   7   1 216.913 5.83236   9
   1   7   1 217.206 4.67304   7
  -1   7  -1 220.320 6.78163   8
   1   7   1 209.509 5.59723   6
  -1  -7  -1 219.392 5.90353   5
  -1   7  -2 21.8629 1.30378   3
  -1  -7  -2 19.5493 1.33597   3
  -1  -7  -2 21.3946 1.87694  17
   1  -7   2 19.5062 1.52546  13
  -1   7  -2 21.7437 1.56512  13
  -1   7  -2 24.9309 2.08528  12
   1   7   2 20.3177 1.31435   4
   1   7   2 19.6066 1.74648  10
   1   7   2 16.7656 1.41713  12
  -1  -7  -2 19.2442 1.69641   9
   1   7   2 20.9879 1.36808   7
  -1   7  -2 22.0234 2.01450   8
  -1  -7  -2 19.1257 1.59994   8
   1   7   2 19.7279 1.62452   6
  -1  -7  -2 16.8956 1.61980   5
  -1  -7  -3 293.948 7.69122   3
  -1   7  -3 304.974 7.61288   3
   1  -7   3 313.764 8.91451  16
  -1  -7  -3 310.065 8.57119  17
  -1   7  -3 319.765 9.00583  12
  -1   7  -3 318.021 8.34829  13
   1   7   3 313.179 7.71721   4
  -1  -7  -3 321.376 8.91129   9
   1   7   3 310.530 8.77214  10
  -1   7  -3 308.198 8.93486   8
   1   7   3 312.894 8.51660   6
  -1  -7  -3 303.453 8.67756   5
  -1  -7  -4 108.507 4.29767   2
  -1  -7  -4 113.917 4.52847   3
  -1   7  -4 109.071 4.38020   3
  -1   7  -4 115.469 4.32025   2
  -1  -7  -4 119.197 4.43820   1
  -1   7  -4 115.592 4.34366   1
   1  -7   4 112.145 5.05778  16
  -1   7  -4 128.361 5.08931  13
   1   7   4 119.736 4.56546   4
  -1  -7  -4 115.766 5.18187   9
   1   7   4 114.572 5.07374  10
  -1   7  -4 111.895 4.93512   8
   1   7   4 120.877 5.05155   6
  -1  -7  -4 120.586 5.19461   5
  -1   7  -5 37.9546 2.66351   2
  -1  -7  -5 39.2478 2.70513   2
  -1  -7  -5 40.7925 2.88656   3
  -1   7  -5 41.4463 2.83179   3
  -1   7  -5 40.7079 2.73990   1
  -1  -7  -5 38.0351 2.67555   1
   1  -7   5 38.8015 3.10517  16
   1  -7   5 40.2745 3.19029  18
  -1   7  -5 41.5924 3.09198  15
  -1   7  -5 38.6448 2.99627  13
   1   7   5 36.7693 2.73927   4
   1   7   5 41.3351 3.16936  10
  -1  -7  -5 37.4655 3.09808   9
  -1   7  -5 40.0551 2.93109   8
   1   7   5 40.7384 3.08687   6
  -1  -7  -5 43.4390 3.28274   5
  -1   7  -6 0.50224 0.81155   3
  -1  -7  -6 2.08868 1.07224   3
  -1   7  -6 0.94310 0.89655   1
  -1   7  -6 1.17204 0.84040   2
  -1  -7  -6 2.64920 1.07917   2
  -1  -7  -6 2.16993 0.99021   1
   1  -7   6 0.89093 0.84174  18
  -1   7  -6 2.00540 1.02700  13
   1   7   6 1.79022 0.97244   4
  -1  -7  -6 0.59908 0.89041   5
   1   7   6 1.78619 1.10001  10
  -1  -7  -6 0.30681 0.86958   9
   1   7   6 1.16826 1.07920   6
  -1   7  -7 199.819 7.72082   1
   1  -7   7 215.972 8.50564  18
  -1   7  -7 215.410 8.50360  13
   1   7   7 198.409 7.95914   4
   1   7   7 194.757 8.25413  10
  -1  -7  -7 204.612 8.48071   9
  -1  -7  -7 205.650 8.13336   3
  -1   7  -7 216.334 7.94354   2
   1   7   7 213.568 8.52610   6
  -1  -7  -7 193.328 8.19602   5
   1  -7   8 52.9551 4.14770  18
  -1   7  -8 52.7784 4.29433  13
   1   7   8 52.7935 4.20249   4
   1   7   8 42.0680 3.93102  10
  -1  -7  -8 46.6756 4.14543   9
   1   7   8 42.8774 3.96489   6
  -1  -7  -8 38.8150 3.80554   5
  -1  -7  -8 49.3695 4.17461   3
  -1  -7  -9 228.767 9.98477   9
   1   7   9 233.651 9.99404  10
   1   7   9 245.287 9.92575   4
  -1  -7  -9 242.933 10.1169   5
   1   7   9 232.113 9.98220   6
  -1   7  -9 237.529 9.97982  13
   1   7  10 51.2859 4.78001  10
  -1  -7 -10 54.5054 4.88640   9
   1   7  10 55.0650 4.96926   6
  -1  -7 -10 42.9224 4.39379   5
  -1   7 -10 46.4645 4.57682  13
  -1   8  10 148.615 8.13243  10
   1  -8 -10 144.167 8.21262   9
   1   8 -10 153.218 8.21301  13
   1  -8 -10 151.405 8.19199   5
   1   8  -9 23.5005 3.31942  13
   1  -8  -9 19.1236 2.99604   5
  -1   8   9 22.8550 3.22345  10
   1  -8  -9 20.0555 3.14623   9
  -1  -8   9 23.5325 3.16412  18
   1  -8  -8 44.0310 4.05837   9
  -1   8   8 46.8370 4.13791  10
   1  -8  -8 44.2925 4.05332   5
   1   8  -8 42.0899 3.92508  13
  -1  -8   8 45.3301 4.02707  18
   1   8  -7 81.5795 5.03280  13
   1  -8  -7 84.5736 5.31390   5
   1  -8  -7 80.2147 5.16286   9
  -1  -8   7 72.5152 4.83585  18
   1   8  -7 75.2798 4.86012  15
  -1   8   7 80.7496 5.12178  10
   1  -8  -6 0.62764 0.97408   5
   1   8  -6-0.26572 0.95238  12
  -1   8   6-1.46411 1.04951  10
   1  -8  -6 0.31902 1.03064   9
  -1  -8   6 0.61592 0.87261  18
   1   8  -6-0.61627 1.03306  15
   1   8  -5 0.75351 0.90027  12
  -1   8   5 0.25286 0.81697  10
   1   8  -5 0.74175 0.88623  13
   1  -8  -5 0.83743 0.90187   9
   1   8  -5 1.14569 0.96031  15
  -1  -8   5 0.46539 0.69160  16
  -1  -8   5 0.83383 0.89800  18
  -1   8   4 845.795 19.0192  10
   1   8  -4 871.578 19.5079  12
   1   8  -4 851.679 18.8077  13
   1  -8  -4 853.886 19.5339   9
   1   8  -4 876.092 19.3559   8
  -1  -8   4 890.962 19.7768  18
   1   8  -4 861.936 20.0015  15
  -1  -8   4 851.352 18.8180  16
  -1   8   3 43.8745 2.73565  10
   1   8  -3 44.4338 2.54232  11
   1   8  -3 41.5611 2.95311  12
   1   8  -3 45.0045 2.69141  13
   1  -8  -3 43.6773 2.89964   9
   1   8  -3 43.5551 2.99067   8
  -1  -8   3 41.7615 2.68710  16
   1   8  -3 44.2211 3.15752  15
  -1  -8   3 43.1911 2.98389  18
   1   8  -2 68.8212 3.01077  11
  -1   8   2 64.2130 3.02143  10
   1   8  -2 62.7202 2.81096  13
   1   8  -2 66.7941 3.58374  12
  -1   8   2 63.2402 2.88140  12
   1  -8  -2 61.2155 2.71410  14
   1  -8  -2 59.3703 3.14404   9
  -1   8   2 63.0250 3.12485   8
  -1  -8   2 64.0785 3.41556  18
   1   8  -2 65.4991 3.73446  15
   1  -8  -1 20.5626 1.94376  17
   1  -8  -1 18.5539 1.53605  14
  -1  -8   1 18.7596 1.83716  14
  -1  -8   1 23.8176 1.90109  18
  -1   8   1 20.2227 1.71832  12
   1   8  -1 17.9858 1.24766  13
   1   8  -1 19.1564 1.86183  12
  -1   8   1 21.3235 1.49992  10
   1   8  -1 17.3695 1.50655  11
   1  -8  -1 21.4443 1.66181   9
  -1   8   1 18.2029 1.51351   9
  -1   8   1 20.5483 1.85513   8
  -1   8   1 18.9375 1.27687   6
   1  -8   0 15.4126 1.69521  17
  -1  -8   0 9.12922 1.11374  18
   1  -8   0 11.9326 1.32521  14
  -1  -8   0 10.1519 1.32989  14
  -1  -8   0 7.11293 0.90540   5
   1   8   0 10.1595 1.20942  11
   1   8   0 11.7125 1.43555  12
  -1   8   0 9.76614 1.28996  12
   1  -8   0 8.41160 0.93672   9
  -1   8   0 10.1590 1.41920   8
   1   8   0 8.51575 0.94523   9
   1   8   0 9.16407 0.89901   6
  -1  -8  -1 285.886 8.49857  17
  -1  -8  -1 297.414 7.10371  18
   1  -8   1 299.538 8.47957  17
  -1   8  -1 295.723 6.66454  11
  -1  -8  -1 290.247 7.52778   9
   1   8   1 303.787 7.94373  10
   1   8   1 290.190 7.92454  12
  -1   8  -1 301.994 8.49971  12
  -1  -8  -1 290.126 7.93321  14
  -1   8  -1 303.653 8.72845   8
   1   8   1 298.735 7.43471   9
  -1  -8  -1 318.251 7.67001   5
   1   8   1 295.782 7.24094   6
  -1  -8  -2 1753.60 34.5242  17
   1  -8   2 1788.98 34.3785  17
   1   8   2 1778.64 34.0566  10
   1   8   2 1834.98 33.3370  12
  -1  -8  -2 1813.87 33.9164   9
  -1   8  -2 1761.20 34.7468  12
  -1   8  -2 1784.65 32.8862  13
  -1   8  -2 1811.23 35.0132   8
   1   8   2 1798.63 33.4098   6
  -1  -8  -2 1803.31 33.8353   5
   1  -8   3 382.664 10.5255  16
  -1  -8  -3 379.136 10.2271  17
   1   8   3 372.152 10.2027  10
  -1  -8  -3 370.498 10.1667   9
  -1   8  -3 373.775 9.59807  13
  -1   8  -3 388.199 10.6285  12
  -1   8  -3 385.215 10.6484   8
   1   8   3 364.580 9.72594   6
  -1  -8  -3 375.925 10.1393   5
   1  -8   4 296.594 9.08573  16
   1  -8   4 284.615 9.25241  18
  -1  -8  -4 276.157 8.89856   9
   1   8   4 287.439 8.97105  10
  -1   8  -4 289.696 9.10605  12
  -1   8  -4 286.376 8.51071  13
  -1   8  -4 280.752 8.95652   8
   1   8   4 278.639 8.62443   6
  -1  -8  -4 277.270 8.85041   5
   1  -8   5 162.937 6.77934  16
   1  -8   5 170.505 7.05532  18
  -1   8  -5 169.849 6.64937  13
   1   8   5 165.489 6.82098  10
  -1  -8  -5 173.389 7.03187   9
  -1   8  -5 163.167 6.52298   8
   1   8   5 158.047 6.53152   6
  -1  -8  -5 169.230 6.92977   5
   1  -8   6 14.2804 2.23924  18
   1  -8   6 18.1590 2.32506  16
  -1   8  -6 15.8914 2.18492  13
  -1  -8  -6 16.1747 2.26523   5
   1   8   6 16.0959 2.33813  10
  -1  -8  -6 20.7886 2.61078   9
   1   8   6 20.1021 2.42156   6
  -1   8  -7 72.2156 4.78213  13
   1  -8   7 69.0064 4.75071  18
   1   8   7 65.2321 4.61496   6
  -1  -8  -7 66.0391 4.68352   5
  -1  -8  -7 79.4251 5.13059   9
   1   8   7 67.1155 4.70405  10
  -1   8  -8 30.6559 3.41813  13
  -1  -8  -8 38.0403 3.90198   9
   1   8   8 39.8040 3.85460  10
   1  -8   8 33.8238 3.60483  18
   1   8   8 35.6690 3.65257   6
  -1  -8  -8 35.9697 3.77914   5
  -1   8  -9 24.5067 3.28266  13
  -1  -8  -9 17.4090 2.89151   5
   1   8   9 25.9414 3.31663  10
  -1  -8  -9 17.7672 2.92456   9
   1   8   9 16.1387 2.89213   6
  -1   8 -10 2.27601 1.63225  13
  -1  -8 -10 2.30738 1.65473   5
  -1  -8 -10 4.21093 2.01118   9
   1   8  10 4.19462 1.86827   6
   1   8  10 2.77962 1.66116  10
  -1   9  10 51.8967 4.88250  10
   1  -9 -10 48.7536 4.82269   9
   1   9 -10 53.9829 4.99085  13
   1  -9 -10 51.3848 4.85577   5
   1   9  -9 3.81106 1.82044  13
   1  -9  -9 2.19184 1.71297   5
  -1   9   9 2.54431 1.56754  10
   1  -9  -9 4.04566 1.93241   9
  -1  -9   9 4.12617 1.77391  18
   1   9  -8 19.7837 2.80995  13
   1  -9  -8 17.6528 2.82714   5
  -1   9   8 18.4120 2.81180  10
   1  -9  -8 21.3221 3.04775   9
  -1  -9   8 22.3665 2.95059  18
   1   9  -7 60.9146 4.44510  13
   1  -9  -7 62.0728 4.63080   5
  -1   9   7 61.7394 4.51548  10
   1  -9  -7 58.5176 4.56614   9
   1   9  -7 58.0083 4.43954  15
  -1  -9   7 62.4946 4.57054  18
   1   9  -6 45.4248 3.54773  12
   1   9  -6 44.4754 3.53111  13
   1  -9  -6 41.1745 3.61426   5
  -1   9   6 43.8819 3.55268  10
   1  -9  -6 40.5031 3.60083   9
  -1  -9   6 39.9543 3.48044  18
   1   9  -6 37.5527 3.45355  15
   1   9  -5 125.644 5.86863  12
   1   9  -5 123.470 5.61488  13
   1  -9  -5 133.170 6.14652   5
  -1   9   5 132.736 5.92061  10
   1  -9  -5 127.364 6.08034   9
   1   9  -5 134.004 6.36330  15
  -1  -9   5 140.830 6.36977  18
  -1  -9   5 125.332 5.62422  16
  -1   9   4 161.116 6.14413  10
   1   9  -4 163.461 6.59223  12
   1   9  -4 157.668 5.93468  13
   1  -9  -4 164.549 6.52103   9
  -1  -9   4 149.680 6.39890  18
  -1  -9   4 150.231 5.91102  16
   1   9  -4 162.858 6.86328  15
  -1   9   3 27.3397 2.20993  10
   1   9  -3 26.3700 2.02461  11
   1   9  -3 25.4791 2.44888  12
   1   9  -3 24.2067 1.99276  13
   1  -9  -3 23.5238 2.23432   9
  -1  -9   3 25.1328 2.19409  16
   1   9  -3 26.4141 2.59127  15
  -1  -9   3 26.3043 2.42139  18
  -1   9   2 9.24033 1.22875  12
  -1   9   2 10.3599 1.29456  10
   1   9  -2 10.5993 1.58956  12
   1   9  -2 12.5284 1.36652  11
   1  -9  -2 10.6722 1.21923  14
  -1  -9   2 12.3204 1.61991  14
  -1   9   2 14.1393 1.58952   8
   1  -9  -2 11.0590 1.43688   9
   1  -9  -2 9.27600 1.45204  17
   1   9  -2 15.0387 1.90185  15
  -1  -9   2 13.4807 1.66256  18
  -1   9   1 861.092 17.0324  10
   1   9  -1 867.459 17.4797  11
  -1   9   1 878.238 18.0722  12
   1   9  -1 857.613 18.6994  12
  -1   9   1 875.933 18.5302   8
   1  -9  -1 859.724 17.3417   9
   1  -9  -1 850.623 19.0276  17
   1  -9  -1 785.584 17.2028  14
  -1  -9   1 821.127 17.9432  18
  -1  -9   1 831.569 18.4357  14
   1   9   0 443.540 11.2029  12
   1   9   0 448.128 10.5617  11
  -1   9   0 449.331 11.2310  12
  -1   9   0 456.518 11.6082   8
  -1  -9   0 418.999 10.9276  14
   1  -9   0 438.024 11.5554  17
  -1  -9   0 432.304 10.4097  18
   1  -9   0 439.533 10.6018  14
  -1  -9  -1 388.113 10.8799  17
   1  -9   1 400.243 10.8143  17
  -1  -9  -1 412.196 10.3320  14
  -1   9  -1 391.466 10.7699  12
   1   9   1 416.388 10.1463  10
   1   9   1 413.696 10.3442  12
  -1  -9  -1 396.035 9.61106   9
  -1   9  -1 400.971 10.9877   8
   1   9   1 414.040 9.31423   6
  -1  -9  -1 409.830 9.67021   5
  -1  -9  -2 8.65402 1.41298  17
   1  -9   2 8.87485 1.39846  17
  -1  -9  -2 10.4553 1.35954   5
   1   9   2 9.35474 1.35892  10
   1   9   2 7.81813 1.17870  12
  -1   9  -2 6.81854 1.32735  12
  -1   9  -2 6.93371 1.37901   8
  -1  -9  -2 8.69323 1.27954   9
   1   9   2 8.64119 1.19259   6
  -1  -9  -3 0.68204 0.70567  17
   1  -9   3-0.23758 0.79650  16
  -1   9  -3-0.16491 0.62689  13
  -1  -9  -3 1.26530 0.77909   5
   1   9   3 1.08018 0.82126  10
  -1   9  -3 0.73641 0.87978  12
  -1   9  -3-0.25167 0.81305   8
  -1  -9  -3 0.64523 0.74638   9
   1   9   3 0.18729 0.58135   6
   1  -9   4 0.84160 0.90634  18
   1  -9   4 0.51679 0.69463  16
  -1   9  -4 0.20781 0.67142  13
  -1  -9  -4 0.49560 0.73645   5
   1   9   4 0.49816 0.74026  10
  -1   9  -4 0.52801 0.78461  12
  -1   9  -4 2.37999 1.11141   8
  -1  -9  -4 0.25432 0.91154   9
   1   9   4 0.22660 0.67347   6
   1  -9   5 166.679 7.01402  16
   1  -9   5 172.824 7.28554  18
   1   9   5 154.934 6.75713  10
  -1  -9  -5 182.383 7.31954   9
  -1   9  -5 171.674 6.66957  13
  -1   9  -5 152.127 6.62566   8
   1   9   5 175.286 6.92330   6
  -1  -9  -5 171.565 7.06734   5
  -1   9  -6 230.895 8.58377  13
   1  -9   6 221.084 8.77071  16
   1  -9   6 234.788 9.08259  18
   1   9   6 258.671 9.08392   6
  -1  -9  -6 215.959 8.64991   5
  -1  -9  -6 239.720 9.11580   9
   1   9   6 231.610 8.92355  10
  -1   9  -7 278.280 10.3146  13
   1  -9   7 309.834 11.0190  18
   1   9   7 298.801 10.6814   6
  -1  -9  -7 303.617 10.8818   5
  -1  -9  -7 322.950 11.2659   9
   1   9   7 299.485 10.8273  10
  -1   9  -8 364.183 12.6216  13
   1   9   8 386.722 13.2283  10
  -1  -9  -8 388.484 13.3349   9
   1  -9   8 390.665 13.0725  18
  -1  -9  -8 403.568 13.4457   5
   1   9   8 389.584 13.1651   6
   1  -9   9 4.99262 2.04246  18
  -1   9  -9 2.09695 1.59508  13
  -1  -9  -9 6.13574 2.18700   5
   1   9   9 4.36112 1.87470  10
  -1  -9  -9 1.78686 1.65109   9
   1   9   9 1.72110 1.33647   6
  -1   9 -10 17.3986 2.97340  13
  -1  -9 -10 18.2783 3.12226   9
   1   9  10 17.4256 2.93887   6
  -1  -9 -10 18.5127 3.08159   5
   1  10 -10-0.93525 1.67607  13
   1  10  -9 2.99072 1.75735  13
   1 -10  -9 6.74410 2.13422   5
  -1  10   9 11.2414 2.51279  10
   1 -10  -9 6.01237 2.03277   9
  -1 -10   9 6.93006 2.09249  18
   1  10  -8 145.125 7.34339  13
  -1  10   8 147.261 7.54202  10
   1 -10  -8 152.122 7.87711   9
  -1 -10   8 157.034 7.82641  18
   1 -10  -8 132.507 7.44428   5
   1  10  -7 2.38598 1.33127  13
   1 -10  -7 0.37509 1.30168   5
  -1  10   7 1.05757 1.18188  10
   1 -10  -7-0.38322 1.23806   9
  -1 -10   7-0.37701 1.21802  18
   1  10  -7 0.37745 1.17157  15
   1  10  -6 1.78831 1.16428  13
   1 -10  -6 0.33686 1.08846   5
  -1  10   6 1.87551 1.12053  10
   1  10  -6 2.19174 1.28580  12
   1 -10  -6 1.02934 1.10868   9
  -1 -10   6 1.38872 1.24449  18
   1  10  -6 1.07000 1.27849  15
   1  10  -5 478.970 13.7208  12
   1 -10  -5 490.869 13.8321   5
   1 -10  -5 477.778 13.7500   9
  -1 -10   5 519.770 14.3163  18
   1  10  -5 486.679 14.2504  15
  -1  10   5 466.105 13.2520  10
   1 -10  -4 2.60183 1.06854   5
  -1  10   4 1.87956 0.98763  10
   1  10  -4 0.84568 1.04164  12
  -1 -10   4 0.28622 0.92490  18
   1  10  -4 1.26005 1.05632  15
  -1 -10   4 1.89388 0.97228  16
   1 -10  -4 0.79139 0.88466   9
  -1  10   3 11.0705 1.55182  10
   1  10  -3 14.5870 2.03003  12
   1 -10  -3 14.1587 1.80512   9
  -1 -10   3 17.9708 1.95803  16
   1  10  -3 14.4707 2.14621  15
  -1 -10   3 13.7887 1.85945  18
   1  10  -2 449.752 10.7626  11
  -1  10   2 452.774 10.8544  10
   1  10  -2 431.666 12.0721  12
  -1  10   2 433.909 10.8894  12
   1 -10  -2 449.145 11.1750   9
  -1  10   2 447.439 11.5633   8
   1 -10  -2 442.669 12.2986  17
  -1 -10   2 459.689 11.9062  18
  -1 -10   2 428.662 11.8308  14
   1  10  -1 62.3550 3.08823  11
   1  10  -1 59.0217 3.60391  12
  -1  10   1 61.4242 3.39007  12
  -1  10   1 64.5095 3.66380   8
   1 -10  -1 61.9893 3.77540  17
   1 -10  -1 70.0558 3.29755  14
  -1 -10   1 62.7942 3.59166  14
  -1 -10   1 54.2243 3.20359  18
   1  10   0 870.382 18.1664  11
  -1  10   0 888.474 19.1580  12
   1  10   0 864.557 19.1197  12
  -1  10   0 866.004 19.4872   8
   1 -10   0 833.736 18.2413  14
  -1 -10   0 835.982 18.7542  14
  -1 -10   0 897.092 18.1794  18
   1 -10   0 881.652 19.6842  17
  -1 -10   0 839.510 19.5842  17
  -1  10  -1 2.30888 1.01405  12
   1  10   1 2.16662 0.82846  12
   1 -10   1 2.17856 0.87000  14
  -1 -10  -1 0.97120 0.69698  14
  -1  10  -1 2.99031 1.04781   8
  -1 -10  -1 1.96704 0.88189  17
   1 -10   1 2.62062 1.04630  17
   1 -10   2 303.310 9.29367  17
  -1 -10  -2 311.053 9.46745  17
  -1  10  -2 292.733 9.32901  12
   1  10   2 307.557 8.80957  10
  -1 -10  -2 301.645 8.57801   9
   1  10   2 294.866 8.38670  12
  -1  10  -2 298.021 9.58971   8
  -1 -10  -2 301.543 8.53614   5
   1 -10   3 11.2978 1.68432  16
   1 -10   3 9.44793 1.66767  18
  -1 -10  -3 11.8880 1.79334  17
  -1 -10  -3 9.76009 1.53696   5
  -1  10  -3 10.1905 1.72515  12
   1  10   3 13.9642 1.77341  10
  -1  10  -3 10.2063 1.73924   8
  -1 -10  -3 8.38861 1.44739   9
   1  10   3 11.6620 1.50864   6
   1 -10   4 44.2920 3.42497  16
   1 -10   4 51.0893 3.75105  18
   1  10   4 50.8221 3.53584  10
  -1 -10  -4 51.6981 3.60754   9
  -1  10  -4 45.6177 3.52410  12
  -1  10  -4 44.9082 3.48802   8
   1  10   4 49.6011 3.28637   6
  -1 -10  -4 50.1315 3.53053   5
   1 -10   5 180.509 7.68174  18
   1 -10   5 166.054 7.22749  16
  -1 -10  -5 177.637 7.40253   9
   1  10   5 175.590 7.34538  10
  -1  10  -5 180.778 7.43461   8
  -1 -10  -5 181.003 7.42515   5
   1  10   5 172.426 7.00536   6
  -1  10  -6 634.692 16.7186  13
   1  10   6 644.257 17.3010  10
  -1 -10  -6 652.246 17.6077   9
   1 -10   6 634.160 17.5069  18
   1 -10   6 632.173 17.3154  16
  -1 -10  -6 643.665 17.3436   5
   1  10   6 687.041 17.2621   6
   1 -10   7-0.38620 1.19878  18
  -1  10  -7 0.67670 1.35586  13
  -1 -10  -7 1.86994 1.42176   5
   1  10   7-0.37201 1.24725  10
  -1 -10  -7-0.76537 1.28304   9
   1  10   7-1.77475 1.27222   6
   1 -10   8 0.82649 1.38546  18
  -1  10  -8 0.37991 1.17921  13
  -1 -10  -8-0.41318 1.38524   5
   1  10   8 1.63889 1.68236  10
  -1 -10  -8 0.42096 1.41132   9
   1  10   8 0.79250 1.22994   6
   1 -10   9 7.42797 2.11047  18
  -1  10  -9 4.20433 1.88598  13
  -1 -10  -9 7.21399 2.21479   5
   1  10   9 4.47164 1.96516  10
  -1 -10  -9 5.94227 2.09056   9
   1  10   9 5.65640 1.99020   6
   1  11  -9 5.15082 2.00222  13
   1 -11  -9 9.69426 2.37929   5
   1 -11  -9 11.8669 2.59002   9
  -1 -11   9 8.15955 2.22808  18
  -1  11   9 4.84971 1.89852  10
   1 -11  -8 3.82420 1.82701   5
   1 -11  -8 3.91484 1.74418   9
  -1 -11   8 2.55597 1.47969  18
  -1  11   8 6.02907 2.00620  10
   1 -11  -7 13.9262 2.46297   5
   1 -11  -7 18.1563 2.75020   9
   1  11  -7 16.0586 2.65455  15
  -1 -11   7 13.0983 2.47595  18
  -1  11   7 12.6830 2.30876  10
   1 -11  -6 0.34810 1.20801   5
   1 -11  -6 2.48314 1.52434   9
  -1 -11   6-0.36687 1.18521  18
   1  11  -6-0.38146 1.18400  15
   1  11  -6-1.01064 1.41580  12
  -1  11   6 0.64539 1.08187  10
   1 -11  -5 3.71086 1.35777   5
   1 -11  -5 3.14642 1.40996   9
   1  11  -5 1.80702 1.29566  15
  -1 -11   5 1.00686 1.04219  18
   1  11  -5 1.28555 1.11572  12
  -1  11   5 1.41899 1.07929  10
   1 -11  -4 23.9449 2.57863   5
  -1  11   4 23.7914 2.41267  10
   1  11  -4 21.9844 2.59943  12
   1 -11  -4 22.8829 2.46768   9
  -1 -11   4 25.5655 2.73096  18
   1  11  -4 32.0479 3.25913  15
  -1 -11   4 25.5714 2.51245  16
   1  11  -3 55.9801 3.92849  12
   1 -11  -3 61.3205 3.70419   9
  -1 -11   3 63.7856 3.79229  16
  -1 -11   3 58.8694 3.93604  14
  -1 -11   3 58.5892 3.86716  18
   1 -11  -3 58.7393 3.59192   5
   1  11  -2 86.4795 4.78877  12
   1 -11  -2 91.2573 4.95603  17
  -1 -11   2 92.9479 4.64605  18
  -1 -11   2 93.0409 4.81438  14
  -1  11   2 97.9416 4.68219   8
   1  11  -1 119.809 5.54099  12
  -1  11   1 115.015 5.04642  12
  -1  11   1 121.592 5.44845   8
   1 -11  -1 127.969 5.87502  17
  -1 -11   1 131.562 5.60185  14
  -1 -11   1 126.388 5.22321  18
  -1  11   0 531.003 13.5175  12
   1  11   0 513.818 13.4495  12
  -1  11   0 527.613 13.9234   8
  -1 -11   0 521.518 14.0461  17
   1 -11   0 528.074 14.0241  17
   1 -11   0 532.316 12.9146  14
  -1 -11   0 529.865 13.3687  14
   1  11   0 538.363 12.6482  11
   1  11   1 496.548 12.5177  12
  -1 -11  -1 464.444 12.2341  14
  -1  11  -1 476.268 12.9776  12
  -1  11  -1 468.862 13.1980   8
  -1 -11  -1 497.060 13.3157  17
   1 -11   1 491.590 12.5491  14
   1 -11   1 496.153 13.2423  17
  -1 -11  -2 2064.56 40.2823  14
  -1  11  -2 2104.78 41.7756  12
   1  11   2 2116.48 40.5275  10
  -1  11  -2 2159.34 42.1929   8
  -1 -11  -2 2131.33 41.8451  17
   1 -11   2 2183.75 41.7414  17
  -1  11  -3 4.94882 1.38455  12
   1  11   3 5.81440 1.28889  10
  -1 -11  -3 7.46846 1.42254   5
  -1  11  -3 8.71069 1.61851   8
  -1 -11  -3 9.26271 1.55313   9
   1 -11   3 4.73100 1.27293  17
  -1 -11  -3 5.85893 1.37359  17
   1 -11   3 7.52878 1.51684  18
   1 -11   3 6.37773 1.49476  16
   1 -11   4 8.29115 1.74345  18
   1 -11   4 12.7381 1.97327  16
   1  11   4 8.21779 1.63386  10
  -1  11  -4 9.30263 1.80586  12
  -1 -11  -4 7.04030 1.57837   5
  -1 -11  -4 7.45841 1.49142   9
  -1  11  -4 9.38572 1.82190   8
   1  11   4 6.21757 1.37886   6
   1 -11   5 49.7572 3.85718  16
   1 -11   5 55.7564 4.23539  18
  -1  11  -5 43.1566 3.61874   8
  -1 -11  -5 43.8470 3.62311   9
   1  11   5 39.0004 3.42603  10
  -1 -11  -5 45.7258 3.66869   5
   1  11   5 46.8472 3.53670   6
   1  11   6 158.784 7.34749  10
  -1 -11  -6 150.234 7.26597   9
   1 -11   6 152.281 7.30542  16
   1 -11   6 149.758 7.45850  18
   1  11   6 160.303 7.15328   6
  -1 -11  -6 158.102 7.43505   5
   1 -11   7 6.11849 1.84787  16
   1 -11   7 6.91595 1.89671  18
   1  11   7 4.98426 1.65056  10
  -1 -11  -7 7.73703 1.99370   5
  -1 -11  -7 3.95074 1.62526   9
   1  11   7 7.21447 1.83109   6
   1 -11   8 48.1869 4.46453  18
  -1 -11  -8 49.3366 4.58790   5
   1  11   8 46.1521 4.26298   6
  -1 -11  -8 51.9977 4.65510   9
   1  11   8 59.2684 4.83872  10
  -1 -11  -9 33.8100 3.96845   5
   1 -11   9 43.4830 4.44568  18
   1  11   9 45.7193 4.41647   6
  -1 -11  -9 43.1773 4.47771   9
   1  11   9 31.5915 3.85937  10
  -1 -12   9 83.2265 6.16313  18
   1 -12  -9 73.4852 5.82792   5
  -1  12   9 73.6687 5.51362   6
  -1  12   9 72.4072 5.63567  10
   1 -12  -9 94.1905 6.52340   9
  -1 -12   8 95.8579 6.36341  18
   1 -12  -8 98.7807 6.42534   5
   1 -12  -8 99.6532 6.58731   9
  -1  12   8 96.7495 6.19053  10
   1  12  -7 35.7935 3.85887  15
  -1 -12   7 43.3394 4.12921  18
   1 -12  -7 42.2685 4.06747   5
  -1  12   7 36.8902 3.67450  10
   1 -12  -7 46.3072 4.25179   9
   1  12  -6 118.001 6.42350  12
  -1  12   6 105.967 5.91652  10
   1 -12  -6 110.087 6.23289   9
  -1 -12   6 120.707 6.64235  18
   1  12  -6 111.860 6.59361  15
   1 -12  -6 118.578 6.38241   5
   1 -12  -5 11.5241 2.09811   5
  -1  12   5 14.9765 2.16342  10
   1  12  -5 11.3908 2.17462  12
   1 -12  -5 9.12142 1.96870   9
  -1 -12   5 15.2671 2.34668  18
   1  12  -4 98.3762 5.54755  12
   1 -12  -4 91.2089 5.04127   9
  -1 -12   4 92.7702 5.34928  18
   1 -12  -4 92.3350 5.00815   5
   1  12  -3 191.476 7.85383  12
  -1 -12   3 192.798 7.36589  16
  -1 -12   3 189.412 7.68924  14
  -1 -12   3 197.101 7.71984  18
  -1 -12   2 7.49006 1.61408  14
  -1  12   2 5.35278 1.35499   8
   1 -12  -2 6.78718 1.51747  17
  -1 -12   2 5.19931 1.36203  18
   1  12  -2 6.18353 1.58628  12
  -1  12   1 621.665 15.3350  12
   1  12  -1 628.397 16.0189  12
   1 -12  -1 638.944 16.4093  17
  -1 -12   1 628.496 15.1993  18
  -1 -12   1 621.128 15.6539  14
  -1  12   1 619.052 15.8009   8
   1  12   0 50.9706 3.52797  12
  -1  12   0 55.6046 3.66397  12
  -1  12   0 51.6966 3.73997   8
   1 -12   0 50.6673 3.70557  17
   1 -12   0 56.1560 3.36022  14
  -1 -12   0 52.4164 3.82127  17
  -1 -12   0 50.1802 3.44751  14
   1 -12   1 12.0737 1.78179  14
  -1 -12  -1 11.1534 1.62047  14
  -1  12  -1 5.66777 1.49659   8
  -1 -12  -1 11.9606 1.95693  17
   1 -12   1 9.02735 1.67823  17
   1 -12   1 10.1055 1.64549  18
   1  12   1 7.01933 1.39770  12
  -1  12  -1 12.4197 1.92208  12
  -1 -12  -2 86.9847 4.42804  14
  -1  12  -2 93.8401 5.13292  12
  -1  12  -2 80.1684 4.93394   8
   1 -12   2 90.5540 4.99374  17
  -1 -12  -2 87.9880 4.98183  17
   1 -12   2 90.5253 4.84284  18
   1  12   2 85.9523 4.39804  10
  -1  12  -3 131.030 6.31619  12
   1  12   3 124.045 5.62163  10
  -1  12  -3 111.928 5.96594   8
  -1 -12  -3 128.567 6.16336  17
   1 -12   3 119.783 5.86413  17
   1 -12   3 115.987 5.84750  16
   1 -12   3 122.378 6.05242  18
  -1  12  -4 13.6706 2.26659  12
   1  12   4 15.1939 2.14534  10
  -1 -12  -4 12.7124 1.98950   5
  -1 -12  -4 14.3815 2.10560   9
  -1  12  -4 13.1892 2.17546   8
   1 -12   4 12.8509 2.17545  18
   1 -12   4 11.7023 2.03607  16
   1 -12   5 290.552 10.4309  16
   1 -12   5 286.482 10.7057  18
   1  12   5 291.877 10.2076  10
  -1 -12  -5 305.328 10.4451   9
  -1  12  -5 294.826 10.5495   8
  -1 -12  -5 282.219 10.0552   5
   1  12   6 1.43157 1.36052  10
  -1 -12  -6 0.71970 1.28972   5
  -1 -12  -6-0.36703 1.09072   9
   1 -12   6-0.39822 1.28650  18
   1 -12   6 1.09921 1.39288  16
   1  12   7 181.834 8.48596  10
  -1 -12  -7 189.483 8.75630   9
  -1 -12  -7 185.789 8.63154   5
   1  12   7 182.150 8.24864   6
   1 -12   7 188.267 8.72042  16
   1 -12   7 216.353 9.43426  18
  -1 -12  -8 51.8263 4.69591   9
   1  12   8 48.7249 4.52556  10
   1  12   8 48.7337 4.37783   6
  -1 -12  -8 43.3048 4.33061   5
   1 -12   8 45.0076 4.43959  18
   1  12   9 66.2815 5.50590  10
   1  12   9 77.6194 5.67756   6
   1 -12   9 60.2195 5.27912  18
  -1  13   9 24.7602 3.43774  10
   1 -13  -8-0.44628 1.54869   5
   1 -13  -8-0.91626 1.48006   9
  -1 -13   8 1.86201 1.81809  18
  -1  13   8-0.42067 1.50770  10
   1 -13  -7 15.1174 2.62402   5
  -1  13   7 11.8496 2.33372  10
   1  13  -7 12.3358 2.50590  12
   1 -13  -7 12.1145 2.46467   9
  -1 -13   7 16.5801 2.74579  18
   1 -13  -6 103.217 6.17557   9
   1  13  -6 116.459 6.56701  12
  -1 -13   6 119.885 6.78988  18
   1 -13  -6 97.3225 5.97552   5
   1 -13  -5 78.3411 5.08149   9
   1  13  -5 86.3497 5.46993  12
   1 -13  -5 90.9749 5.37852   5
  -1 -13   5 87.2081 5.53257  18
   1  13  -4 499.055 14.4397  12
  -1 -13   4 477.527 14.1416  18
  -1 -13   4 435.812 13.7785  14
   1  13  -3 6.70582 1.80820  12
  -1 -13   3 10.8472 1.90912  18
  -1 -13   3 8.32020 1.79633  14
   1  13  -2 63.5481 4.39420  12
  -1 -13   2 68.9294 4.39384  14
  -1 -13   2 66.9353 4.17108  18
   1 -13  -2 69.3479 4.64737  17
  -1  13   2 63.9684 4.13319   8
   1  13  -1 190.389 7.65406  12
  -1  13   1 202.484 7.43870  12
   1 -13  -1 194.699 8.11218  17
  -1 -13   1 186.296 7.43570  14
  -1 -13   1 190.383 8.01858  17
  -1  13   1 199.161 7.78098   8
   1  13   0 564.083 14.7299  12
  -1  13   0 538.549 14.5579  12
  -1  13   0 561.474 15.1581   8
   1 -13   0 527.578 15.0371  17
  -1 -13   0 540.298 14.2694  14
  -1 -13   0 531.479 15.1856  17
  -1  13  -1-0.29878 0.96526  12
   1  13   1 0.52739 0.94510  12
   1 -13   1 0.51219 0.94611  14
  -1 -13  -1 0.25175 0.78141  14
  -1 -13  -1 0.32582 0.96825  17
   1 -13   1 0.95343 0.98644  17
   1 -13   1-0.52921 0.74974  18
  -1  13  -1-0.32307 1.00277   8
  -1  13  -2 112.949 5.87701  12
  -1 -13  -2 97.4668 4.95829  14
  -1  13  -2 115.545 6.09351   8
  -1 -13  -2 108.395 5.79978  17
   1 -13   2 104.995 5.48429  18
   1 -13   2 118.867 5.67072  14
   1 -13   2 111.522 5.83275  17
   1  13   3 69.1609 4.26192  10
  -1  13  -3 60.7583 4.49187  12
  -1  13  -3 66.9096 4.75546   8
  -1 -13  -3 74.7604 4.84688  17
   1 -13   3 74.3918 4.66425  17
   1 -13   3 63.9989 4.41603  16
   1 -13   3 75.3417 4.78962  18
   1  13   4 270.379 9.45654  10
  -1  13  -4 269.431 10.1012  12
  -1  13  -4 249.947 9.83216   8
   1 -13   4 262.627 9.90674  18
   1 -13   4 261.377 9.78850  16
   1 -13   5 130.873 6.83055  16
   1 -13   5 144.000 7.31514  18
  -1 -13  -5 158.627 7.20748   9
   1  13   5 142.528 6.88077  10
  -1  13  -5 141.449 7.17632   8
  -1 -13  -5 152.502 7.08927   5
  -1 -13  -6 1.48566 1.37215   5
  -1  13  -6-0.38350 1.37449   8
  -1 -13  -6 1.88621 1.30914   9
   1 -13   6-0.41805 1.35059  18
   1 -13   6-0.38187 1.45170  16
   1  13   6 1.10722 1.23736  10
  -1 -13  -7 15.5928 2.66287   5
  -1 -13  -7 10.3754 2.36489   9
   1 -13   7 17.8873 2.89997  18
   1 -13   7 14.4280 2.64940  16
   1  13   7 17.8485 2.80283  10
  -1 -13  -8-0.44931 1.61035   5
  -1 -13  -8 0.45382 1.40863   9
   1 -13   8 1.42145 1.58851  18
   1  13   8 0.44159 1.37065  10
   1 -14  -8 7.26771 2.19829   5
   1 -14  -8 11.1662 2.60892   9
  -1 -14   8 13.5783 2.78739  18
   1 -14  -7 57.4124 4.87578   9
   1  14  -7 45.5199 4.47619  12
  -1 -14   7 61.0580 5.09434  18
   1 -14  -7 50.1207 4.56184   5
   1 -14  -6 62.7973 4.87438   9
  -1 -14   6 65.5556 5.08052  18
   1 -14  -6 58.8302 4.62982   5
   1  14  -6 62.0224 4.91986  12
  -1 -14   5 122.832 6.76550  18
   1  14  -5 122.550 6.81527  12
  -1 -14   4 25.2579 2.99225  18
   1  14  -4 26.6959 3.11566  12
  -1 -14   4 22.9255 2.94590  14
  -1 -14   3 230.062 8.93269  14
  -1 -14   3 211.670 8.44732  18
   1  14  -3 195.971 8.52972  12
   1 -14  -2 65.1210 4.75015  17
  -1 -14   2 70.3260 4.62794  14
  -1 -14   2 73.2515 4.53861  18
  -1 -14   2 67.3674 4.74906  17
   1  14  -2 69.1962 4.73490  12
   1  14  -1 88.7465 5.24205  12
  -1  14   1 91.4081 5.00216  12
   1 -14  -1 93.7482 5.64100  17
  -1 -14   1 99.2747 5.38326  14
  -1 -14   1 99.3616 5.76160  17
  -1  14   1 103.856 5.56042   8
   1  14   0 40.7331 3.46511  12
  -1  14   0 51.4228 3.83926  12
  -1  14   0 42.9955 3.72441   8
   1 -14   0 47.0256 3.93538  17
  -1 -14   0 47.7988 3.57780  14
  -1 -14   0 44.9012 3.90311  17
   1  14   1 27.0566 2.72431  12
  -1 -14  -1 29.1924 2.77514  14
  -1  14  -1 27.4886 3.08623   8
   1 -14   1 24.1377 2.83216  17
  -1 -14  -1 25.8020 2.98651  17
  -1  14  -1 24.0872 2.79496  12
  -1  14  -2 29.6936 3.18339  12
  -1 -14  -2 34.0284 3.39385  17
   1 -14   2 23.3445 2.65562  14
   1 -14   2 26.9010 2.82798  18
   1 -14   2 28.4282 3.10465  17
  -1  14  -2 29.3159 3.22823   8
  -1  14  -3 10.4671 2.27658  12
   1 -14   3 15.3589 2.34144  17
   1 -14   3 13.6659 2.28298  16
   1 -14   3 14.1258 2.30204  18
  -1 -14  -3 22.9990 2.92567  17
  -1  14  -3 13.1417 2.34326   8
   1 -14   4 71.3265 4.90717  16
   1 -14   4 77.4704 5.19114  18
  -1  14  -4 72.2333 5.14362   8
   1  14   5 383.216 12.4668  10
  -1  14  -5 392.581 13.2868   8
   1 -14   5 383.577 12.8026  16
   1 -14   5 391.073 13.2861  18
   1  14   6 8.35402 1.99086  10
  -1 -14  -6 9.93589 2.17194   5
  -1  14  -6 9.39109 2.26134   8
  -1 -14  -6 11.1967 2.24811   9
   1 -14   6 9.63995 2.32866  18
   1 -14   6 11.5438 2.34470  16
   1  14   7 1.66480 1.53837  10
  -1 -14  -7 6.32504 2.03522   5
  -1 -14  -7 2.55365 1.61867   9
   1 -14   7 2.33424 1.96261  18
   1  14   8 48.3787 4.63385  10
  -1 -14  -8 53.7815 4.90909   9
  -1 -14  -8 41.3534 4.44773   5
   1 -15  -8 67.9120 5.58689   9
   1 -15  -8 73.3762 5.73178   5
  -1 -15   7 5.21938 1.95043  18
   1  15  -7 5.78274 2.11102  12
  -1 -15   6 28.8576 3.63252  18
   1  15  -6 27.1938 3.53345  12
  -1 -15   5 13.1151 2.50252  14
  -1 -15   5 16.0860 2.59842  18
   1  15  -5 14.5747 2.59647  12
  -1 -15   4 8.07145 2.01243  14
  -1 -15   4 7.97304 1.86795  18
   1  15  -4 7.59176 2.02954  12
  -1 -15   3 46.3658 3.85913  18
  -1 -15   3 49.0316 4.09215  14
   1  15  -3 40.4903 3.90051  12
   1 -15  -2 187.852 8.61061  17
  -1 -15   2 204.861 8.93775  17
  -1 -15   2 203.217 8.39198  14
   1  15  -2 201.691 8.63338  12
   1  15  -1 211.018 8.76592  12
  -1  15   1 226.858 8.93524   8
   1 -15  -1 224.388 9.37320  17
  -1 -15   1 234.886 8.83408  14
  -1 -15   1 214.524 9.24875  17
  -1 -15   0 2.11913 1.18346  14
  -1  15   0 5.36795 1.72751   8
  -1 -15   0 3.42865 1.56508  17
   1 -15   0 1.50169 1.25967  17
  -1  15   0 3.55340 1.32738  12
   1  15   0 3.91282 1.43220  12
  -1  15  -1 155.800 7.38091  12
  -1 -15  -1 156.215 7.67675  17
   1 -15   1 158.441 7.61900  17
  -1  15  -1 171.862 7.90750   8
  -1  15  -2 153.054 7.37893  12
  -1  15  -2 150.926 7.48660   8
  -1 -15  -2 152.821 7.48035  17
   1 -15   2 137.666 7.08692  17
   1 -15   3 17.8669 2.51760  14
  -1  15  -3 24.0292 3.14151   8
   1 -15   3 14.3402 2.34736  17
  -1 -15  -3 15.0597 2.51153  17
   1 -15   3 18.9054 2.64207  16
   1 -15   3 17.0392 2.55333  18
  -1  15  -3 16.1483 2.68397  12
  -1  15  -4 7.44211 2.03182   8
   1 -15   4 7.10469 1.90744  18
   1 -15   4 4.90264 1.69284  16
  -1  15  -5 24.1834 3.24768   8
   1 -15   5 21.3203 3.05593  18
   1 -15   5 22.3599 3.04706  16
  -1  15  -6 56.8222 4.87492   8
   1 -15   6 60.3115 5.14118  18
   1  15   7 4.25504 1.86916  10
   1 -15   7 4.37695 1.99819  18
  -1 -15  -7 4.31329 1.89471   5
   1  16  -7 13.0975 2.82010  12
  -1 -16   6-0.91256 1.41635  14
  -1 -16   6 0.46222 1.43479  18
   1  16  -6-2.27455 1.77680  12
  -1 -16   5 0.42891 1.63049  14
  -1 -16   5-0.42995 1.21823  18
   1  16  -5 0.43936 1.47299  12
   1  16  -4 370.188 13.1745  12
  -1 -16   4 366.476 12.7680  18
  -1 -16   4 389.277 13.1436  14
  -1 -16   3 0.37934 1.12763  14
  -1 -16   3 3.29570 1.42988  17
   1  16  -3 2.83645 1.70317  12
  -1 -16   2 29.5765 3.47446  17
   1 -16  -2 32.0115 3.65087  17
  -1 -16   2 32.9599 3.36323  14
   1  16  -2 33.2655 3.55782  12
   1  16  -1 41.5361 3.79798  12
  -1  16   1 36.7753 3.59417   8
   1 -16  -1 41.4056 3.99354  17
  -1 -16   1 37.5044 3.51815  14
  -1 -16   1 40.0664 3.96609  17
  -1  16   0 24.9109 3.03601   8
  -1 -16   0 22.0496 3.06167  17
   1 -16   0 23.4104 3.06986  17
  -1  16   0 24.5172 2.90968  12
   1  16   0 17.7639 2.54337  12
  -1  16  -1 82.1422 5.29127  12
  -1  16  -1 79.5555 5.45418   8
  -1 -16  -1 72.2769 5.27120  17
   1 -16   1 65.1117 4.98624  17
  -1  16  -2 2.88282 1.60900   8
  -1 -16  -2 2.46094 1.37571  17
   1 -16   2 3.16733 1.41959  17
  -1  16  -2 1.54973 1.38920  12
  -1  16  -3 95.0090 6.15318  12
  -1 -16  -3 112.040 6.60602  17
   1 -16   3 99.8586 6.09535  16
   1 -16   3 104.941 6.19844  18
   1 -16   3 109.497 6.36480  17
  -1  16  -3 103.857 6.45844   8
   1 -16   4 21.8464 3.00800  14
  -1  16  -4 21.4754 3.21039   8
   1 -16   4 22.2992 3.11640  18
   1 -16   4 20.3114 2.89928  16
  -1  16  -5 61.6273 5.12914   8
   1 -16   5 65.4609 5.26449  18
  -1  16  -6 146.684 8.05141   8
   1 -16   6 157.919 8.51916  18
  -1 -17   6 5.68721 2.03876  14
  -1 -17   6 6.71647 2.19391  18
   1  17  -6 4.77043 2.00709  12
   1  17  -5 247.480 10.8269  12
  -1 -17   5 269.060 11.0697  14
  -1 -17   5 251.002 10.7098  18
  -1 -17   4 26.2229 3.36817  14
  -1 -17   4 21.1089 3.02455  17
  -1 -17   4 22.3601 3.10492  18
   1  17  -4 20.9678 3.36563  12
  -1 -17   3 1.19783 1.23945  14
  -1 -17   3 1.31663 1.41797  17
   1  17  -3 0.85631 1.43555  12
  -1 -17   2 7.94074 1.97696  14
  -1 -17   2 6.55764 1.99872  17
   1 -17  -2 5.31506 1.82015  17
   1  17  -2 1.63711 1.27249  12
   1 -17  -1 13.9824 2.57820  17
  -1 -17   1 12.6444 2.51270  17
   1  17  -1 15.9790 2.62391  12
   1  17   0 41.7756 3.83498  12
  -1  17   0 41.1619 3.86952  12
  -1  17   0 37.0858 3.81792   8
  -1 -17   0 38.7470 3.99545  17
   1 -17   0 40.1034 4.10659  17
  -1  17  -1 7.60667 1.97096   8
  -1 -17  -1 7.83233 2.10280  17
   1 -17   1 7.66698 2.02286  17
  -1  17  -1 5.06272 1.88272  12
  -1  17  -2 142.000 7.52875  12
   1 -17   2 144.693 7.60763  17
  -1 -17  -2 138.505 7.66672  17
  -1  17  -2 139.041 7.67982   8
   1 -17   3 6.51706 1.89935  16
   1 -17   3 5.03480 1.72601  17
  -1 -17  -3 6.17027 1.97735  17
  -1  17  -3 8.56904 2.28841   8
   1 -17   4 10.0453 2.31822  16
   1 -17   4 9.48003 2.22465  18
  -1  17  -4 11.5924 2.49880   8
   1 -17   5-0.43677 1.41104  14
   1 -17   5 0.46281 1.24405  18
  -1  17  -5-0.47440 1.34418   8
  -1  17  -6 6.76000 2.29214   8
   1  18  -5 84.3748 6.26186  12
  -1 -18   5 86.7807 6.20507  18
  -1 -18   5 83.8778 6.17317  14
  -1 -18   4 1.76110 1.67382  14
  -1 -18   4 1.86262 1.50450  17
   1  18  -4 0.46809 1.56945  12
  -1 -18   3 80.4128 5.64468  14
  -1 -18   3 77.5447 5.82710  17
   1  18  -3 68.4988 5.47312  12
  -1 -18   2 107.341 6.45902  14
  -1 -18   2 96.8617 6.60200  17
   1  18  -2 100.537 6.47326  12
  -1 -18   1 38.8701 4.16888  17
   1 -18  -1 45.9755 4.50232  17
   1  18  -1 46.5162 4.26826  12
  -1 -18   0 8.32778 2.23497  17
   1 -18   0 5.05137 1.88861  17
  -1  18  -1 90.7956 6.14228   8
  -1 -18  -1 87.3332 6.21171  17
   1 -18   1 80.5854 5.92853  17
  -1  18  -2-0.46184 1.49204   8
  -1 -18  -2 0.46570 1.44548  17
   1 -18   2-0.44945 1.27349  17
  -1  18  -3 34.2558 3.98274   8
  -1 -18  -3 44.3669 4.47514  17
   1 -18   3 38.1691 4.04508  16
  -1  18  -4-0.97652 1.51552   8
   1 -18   4 0.44716 1.44463  18
   1 -18   5 84.9170 6.22812  18
  -1 -19   4 71.9577 5.64128  14
  -1 -19   4 72.9231 5.77837  17
   1  19  -3 0.47191 1.46506  12
  -1 -19   3 2.61854 1.51479  14
  -1 -19   3 2.44718 1.64114  17
   1  19  -2 72.0995 5.67740  12
  -1 -19   2 75.8870 5.93339  17
   1 -19  -1 38.2907 4.20804  17
  -1 -19   1 32.2657 3.97954  17
   1  19  -1 28.5846 3.51314  12
   1 -19   0 59.2872 5.22602  17
  -1 -19   0 57.7327 5.18668  17
  -1 -19  -1 5.87152 2.10384  17
   1 -19   1 3.35901 1.77429  17
  -1 -19  -2 227.050 10.6175  17
   1 -19   2 257.681 11.0580  17
  -1 -19  -3 12.3214 2.73003  17
   1  20  -2 12.7942 2.69381  12
  -1 -20   1 9.78071 2.53454  17
   1  20  -1 15.4029 2.93420  12
  -1 -20   0 11.8362 2.69654  17
   1 -20   0 12.7935 2.79668  17
   1 -20   1 0.50662 1.36185  17
   1 -20   2 3.49783 1.84696  17
  -2   0  11-0.48205 1.36586   4
   2   0 -11 0.45252 1.34478  13
   2   0 -11 0.46258 1.49443   2
   2   0 -11 0.92022 1.36734   1
  -2   0  10 4.81823 1.92347   4
   2   0 -10 1.64958 1.47902  13
   2   0 -10 4.21256 1.73053   1
   2   0 -10 3.36643 1.64439   2
  -2   0   9 0.39108 1.10812   4
   2   0  -9 0.74439 1.20243  13
   2   0  -9-0.37866 1.17531   2
   2   0  -9 0.75967 1.22711   1
  -2   0   8 3.10389 1.38221   4
   2   0  -8 1.32110 1.32370  13
   2   0  -8 1.15510 1.06717   9
   2   0  -8 1.01158 1.04695   2
   2   0  -8 2.02084 1.31571   1
  -2   0   7-0.29856 0.96455   4
   2   0  -7-0.28736 0.85397  13
   2   0  -7 0.50907 0.94035   9
   2   0  -7 0.29277 0.94582   1
   2   0  -7-0.29391 1.01996   2
   2   0  -6 1205.13 25.6292   2
   2   0  -6 1215.13 25.6247  13
   2   0  -6 1202.51 24.9733   9
   2   0  -6 1213.09 25.6750   1
  -2   0   6 1173.55 25.6153   4
   2   0  -5-0.82556 0.86741  13
  -2   0   5 0.41957 0.77505   4
   2   0  -5-0.18462 0.70184   9
   2   0  -5 0.20964 0.72752   1
   2   0  -5-0.20915 0.77268   2
   2   0  -4 22.0848 1.89749   1
   2   0  -4 22.5146 1.55564  18
   2   0  -4 23.0087 1.89320  13
  -2   0   4 23.5241 1.93107   4
   2   0  -4 19.2207 1.16752  12
   2   0  -4 21.9248 1.78099   9
   2   0  -4 18.7591 1.76884   2
  -2   0   3 0.34304 0.48060  13
   2   0  -3-0.25778 0.46199  13
   2   0  -3 0.36669 0.43469  18
  -2   0   3 0.64733 0.50569   4
   2   0  -3 1.04280 0.59642   4
   2   0  -3 0.11928 0.44070   9
  -2   0   3 0.23574 0.43550   1
   2   0  -3 0.52776 0.44239   1
  -2   0   3 0.92866 0.53039   2
   2   0  -3 0.52634 0.47165   2
   2   0  -2 8338.09 139.673  13
  -2   0   2 7993.60 139.489  13
   2   0  -2 8334.70 139.560   4
  -2   0   2 8250.97 139.718   4
  -2   0   2 8148.62 139.573   1
  -2   0   2 8151.51 139.525   2
   2   0  -2 8215.99 139.720   1
   2   0  -2 8281.80 139.694   2
   2   0  -1 0.34748 0.33536  13
  -2   0   1 0.45247 0.35233  13
  -2   0   1-0.09978 0.21079  14
   2   0  -1 0.94784 0.27786  14
  -2   0   1 0.11890 0.29662  11
   2   0  -1-0.12510 0.29126  11
   2   0  -1 1.00941 0.41870   1
   2   0  -1 0.56201 0.35050   2
  -2   0   1 0.06393 0.34844   6
  -2   0   1 0.34615 0.34541   4
   2   0  -1 0.52404 0.35219   4
  -2   0   0 844.056 15.9103   3
   2   0   0 865.682 15.8712   4
  -2   0   0 878.725 15.2473  16
   2   0   0 878.814 15.2592  16
   2   0   0 882.559 15.6289  11
  -2   0   0 868.701 15.5875  11
  -2   0   0 844.798 15.8350   7
   2   0   0 866.992 15.8544   5
  -2   0   0 839.813 15.7523   6
   2   0   0 866.399 15.8545   6
  -2   0  -1 0.12429 0.34324  16
   2   0   1 0.39372 0.31067  10
  -2   0  -1 0.10831 0.31446  10
  -2   0  -1 0.19350 0.34191   6
   2   0   1 0.06770 0.32099   6
  -2   0  -1-0.13932 0.35308   7
   2   0   1-0.07391 0.33113   7
  -2   0  -1 0.07444 0.31286   3
   2   0   1-0.13648 0.35654   3
   2   0   1 0.13204 0.39682   5
  -2   0  -1-0.14029 0.32047   5
   2   0   2 254.739 6.15601   1
  -2   0  -2 260.110 6.10729   6
  -2   0  -2 258.745 6.16413   5
   2   0   2 256.649 6.16744   6
   2   0   2 252.793 6.01957   5
   2   0   2 247.583 5.92230  10
  -2   0  -2 251.772 5.87218  10
   2   0   2 261.754 6.34487   7
   2   0   2 258.678 6.16700   3
  -2   0  -2 241.471 6.23299   3
   2   0   2 241.025 6.06198   2
   2   0   3 0.12621 0.42315   6
   2   0   3 0.42165 0.47121   7
   2   0   3 0.49933 0.55927  13
   2   0   3 0.34964 0.46701  10
   2   0   3 0.24053 0.46972   3
  -2   0  -3 0.70088 0.53288   3
   2   0   3-0.22645 0.54634   9
  -2   0  -3 0.12027 0.45721   5
   2   0   3-0.13979 0.51644   4
   2   0   3-0.11026 0.47381   5
  -2   0  -4 165.099 5.39974   5
   2   0   4 170.284 5.60140   6
   2   0   4 159.653 5.65557   4
   2   0   4 169.477 5.46901  10
  -2   0  -4 172.601 5.74650   1
  -2   0  -4 172.214 5.76000   2
  -2   0  -4 175.403 5.91481   3
   2   0   5-0.40097 0.64769   6
  -2   0  -5 0.63162 0.73062  13
   2   0   5-0.21998 0.68279   4
  -2   0  -5-0.36721 0.71710   5
   2   0   5 0.57194 0.74459  10
  -2   0  -5-0.21292 0.68788   1
  -2   0  -5-0.21272 0.63215   2
  -2   0  -5 1.57951 0.85778   3
   2   0   6 245.570 8.24496   6
  -2   0  -6 265.691 8.17544   5
  -2   0  -6 264.675 8.62289  13
   2   0   6 254.164 8.66089   4
   2   0   6 251.073 8.17727  10
  -2   0  -6 252.265 8.53184   1
  -2   0  -6 240.527 8.37731   2
  -2   0  -6 255.101 8.78608   3
   2   0   7-0.27978 0.93800   6
  -2   0  -7-0.29089 0.82423  13
  -2   0  -7 0.74889 0.94897   5
   2   0   7-0.31266 0.97045   4
   2   0   7 0.53943 0.93598  10
  -2   0  -7 1.47949 1.09315   1
  -2   0  -7 0.88746 0.91820   2
  -2   0  -7-0.31675 0.94131   3
   2   0   8 157.440 7.09369   6
  -2   0  -8 154.542 7.15504  13
   2   0   8 157.908 6.98167  10
  -2   0  -8 153.137 7.26424   1
  -2   0  -8 139.956 7.15548   3
  -2   0  -8 145.888 7.07870   2
   2   0   8 143.113 7.22846   4
   2   0   9-0.36120 1.21097   6
   2   0   9 0.40837 1.15710   4
  -2   0  -9-0.76441 1.23478   1
  -2   0  -9-0.38185 1.28021   2
  -2   0  -9-0.82463 1.52325   3
  -2   0 -10 204.528 9.72960   3
   2   0  10 225.236 10.0741   4
   2   1 -11 15.1526 2.87072   1
   2  -1 -11 17.4966 3.02274   1
   2  -1 -11 23.1465 3.36149   2
   2   1 -11 17.0798 3.00202   2
  -2   1  11 23.1422 3.52606   4
  -2  -1  11 21.1812 3.33062   4
   2  -1 -11 27.8998 3.60933  13
   2   1 -11 22.5843 3.26960  13
   2  -1 -10 4.21570 1.81170   1
   2   1 -10 0.41996 1.30372   2
   2  -1 -10 1.26342 1.46167   2
   2   1 -10-0.42042 1.40971   1
  -2   1  10 1.31443 1.84153   4
  -2  -1  10 1.74975 1.51821   4
   2   1 -10 3.78324 1.88340  13
   2  -1 -10 2.82196 1.76976  13
  -2  -1   9 28.5103 3.32420   4
  -2   1   9 35.9937 3.79553   4
   2  -1  -9 29.8449 3.31896  13
   2   1  -9 36.8484 3.68749  13
   2  -1  -9 28.8028 3.35091   2
   2   1  -9 35.1448 3.57368   2
   2  -1  -9 35.7333 3.70566   1
   2   1  -9 24.2619 3.08288   1
  -2   1   8 11.7319 2.17333   4
  -2  -1   8 12.3978 2.19096   4
   2  -1  -8 12.2456 2.11144  13
   2   1  -8 13.1735 2.25335  13
   2  -1  -8 14.2673 2.20186   9
   2  -1  -8 11.7984 2.18712   1
   2   1  -8 10.0847 1.98508   1
   2  -1  -8 11.1382 2.10465   2
   2   1  -8 10.7683 2.07663   2
   2  -1  -7 327.565 10.5510   2
   2   1  -7 326.850 10.5500   2
  -2  -1   7 305.289 10.3430   4
  -2   1   7 315.566 10.4432   4
   2  -1  -7 335.067 10.4840  13
   2   1  -7 307.835 10.3684  13
   2  -1  -7 331.814 10.2334   9
   2   1  -7 335.573 9.90242   9
   2  -1  -7 329.985 10.5899   1
   2   1  -7 318.195 10.4197   1
   2   1  -6 35.5987 2.89199   2
   2  -1  -6 36.2207 2.94471   2
  -2   1   6 41.8722 3.14738   4
  -2  -1   6 30.1304 2.69987   4
   2   1  -6 27.6422 2.60673  13
   2  -1  -6 42.6328 3.09063  13
   2  -1  -6 34.9014 2.74883   9
   2   1  -6 31.5108 2.48963   9
   2  -1  -6 39.8897 3.06366   1
   2   1  -6 35.2604 2.85890   1
   2  -1  -5 280.262 8.43785   2
   2   1  -5 269.020 8.28894   2
   2  -1  -5 290.568 8.37963  13
   2   1  -5 274.016 8.41008  13
  -2   1   5 277.787 8.40153   4
  -2  -1   5 272.930 8.37077   4
   2  -1  -5 274.434 8.19812   9
   2   1  -5 290.092 7.96814   9
   2   1  -5 283.895 8.44943   1
   2  -1  -5 276.283 8.38605   1
   2   1  -4 5.30821 0.93961  18
   2  -1  -4 4.37964 0.72903  18
   2  -1  -4 4.00622 0.95584  13
   2   1  -4 4.67426 1.05515  13
  -2   1   4 2.52291 0.82937   4
  -2  -1   4 5.70413 1.03371   4
   2   1  -4 6.30362 0.79959  12
   2  -1  -4 5.53888 1.05567   9
   2   1  -4 7.26096 1.07201   9
   2   1  -4 3.20340 0.89736   2
   2  -1  -4 4.93446 1.07026   1
   2   1  -4 4.74578 1.01060   1
   2  -1  -4 5.58662 1.02074   2
   2  -1  -3 19.0362 1.52377   1
  -2   1   3 18.6561 1.47031   1
   2   1  -3 20.1364 1.57574   1
  -2  -1   3 17.7988 1.42938   1
   2   1  -3 18.1212 1.36201  18
   2   1  -3 18.3802 1.51834  13
  -2   1   3 17.8958 1.40511  13
   2  -1  -3 18.6735 1.47485  13
  -2  -1   3 18.8492 1.47718  13
   2  -1  -3 16.4789 1.37328   4
   2   1  -3 18.2681 1.45217   4
  -2   1   3 19.5686 1.56114   4
  -2  -1   3 14.6075 1.37922   4
   2   1  -3 19.7744 1.22167  12
   2   1  -3 17.0786 1.33496   9
   2  -1  -3 18.5560 1.50134   9
  -2   1   3 21.2485 1.54458   2
  -2  -1   3 17.6157 1.42549   2
   2   1  -3 15.0931 1.40913   2
   2  -1  -3 16.4811 1.43491   2
   2   1  -2 8204.05 141.260  13
   2  -1  -2 8325.57 141.011  13
  -2  -1   2 8394.79 141.094  13
  -2   1   2 8223.69 140.819  13
   2   1  -2 8250.44 140.967   4
  -2  -1   2 8460.09 141.210   4
   2  -1  -2 8271.59 140.970   4
  -2   1   2 8251.40 141.173   4
  -2  -1   2 8283.33 140.979  11
   2   1  -2 8353.91 141.162   2
   2  -1  -2 8244.69 141.138   2
   2  -1  -2 8271.14 141.188   1
  -2  -1   2 8243.13 140.993   2
  -2   1   2 8178.26 140.978   2
  -2  -1   2 8207.30 141.027   1
  -2   1   2 8625.76 141.135   1
   2   1  -2 8353.68 141.201   1
  -2  -1   1 1867.78 33.4057  14
   2   1  -1 1951.05 33.3814  14
  -2  -1   1 1952.38 33.8326  13
   2  -1  -1 1911.90 33.7261  13
  -2   1   1 1910.37 33.6601  13
   2   1  -1 1964.88 33.9937  13
  -2  -1   1 1917.53 33.8383   4
   2   1  -1 1957.67 33.8008   4
  -2   1   1 1889.50 33.7989   4
   2  -1  -1 1925.79 33.7527   4
   2   1  -1 1938.70 33.9190  11
  -2  -1   1 1952.93 33.8044  11
   2   1  -1 1896.64 33.8302   6
  -2  -1   1 1885.17 33.7443   6
   2  -1  -1 1950.71 33.9129   1
   2   1  -1 1921.68 33.8989   1
   2   1  -1 1928.96 33.8651   2
   2  -1  -1 1910.51 33.8396   2
   2   1   0 1270.64 22.6236   5
   2   1   0 1275.51 22.7549   6
  -2  -1   0 1296.09 22.6728   6
  -2  -1   0 1241.43 22.6895   5
   2  -1   0 1271.47 22.4786   6
  -2   1   0 1260.66 22.4103   6
   2   1   0 1258.23 22.4315  14
   2   1   0 1286.10 22.7029  11
  -2  -1   0 1245.70 22.5903  11
  -2   1   0 1303.72 22.0541  11
   2  -1   0 1277.60 22.0719  11
  -2  -1   0 1272.93 22.7005   3
  -2   1   0 1234.97 22.6448   3
  -2  -1   0 1257.88 22.6076   7
  -2   1   0 1252.71 22.5775   7
   2  -1   0 1267.42 22.6282   4
   2   1   0 1265.97 22.6654   4
  -2   1  -1 2466.23 42.6082   3
   2   1   1 2432.22 42.4480   3
   2  -1   1 2491.33 42.4575   3
  -2  -1  -1 2420.91 42.5686   3
  -2   1  -1 2438.34 42.4265  16
   2  -1   1 2474.86 42.5895  16
   2  -1   1 2443.28 41.8023  10
  -2   1  -1 2432.97 41.7810  10
  -2  -1  -1 2418.70 42.3778  10
   2   1   1 2370.03 42.4532  10
   2   1   1 2464.10 42.5863   7
  -2  -1  -1 2430.73 42.4829   7
   2  -1   1 2451.50 42.5549   7
  -2   1  -1 2416.20 42.4513   7
   2  -1   1 2446.17 42.2339   6
  -2  -1  -1 2433.28 42.5200   6
   2  -1   1 2395.29 42.2628   5
   2   1   1 2495.95 42.6408   6
  -2   1  -1 2471.75 42.3769   5
  -2  -1  -1 2457.85 42.6326   5
  -2   1  -1 2424.99 42.1565   6
   2   1   1 2367.14 42.4795   5
   2   1   2 12.1905 1.08277   2
   2  -1   2 17.2757 1.24425   2
   2   1   2 14.0309 1.14223   3
   2  -1   2 15.9076 1.18364   3
  -2   1  -2 15.8720 1.24816   3
  -2  -1  -2 10.7371 1.06305   3
   2  -1   2 13.8377 1.12745   1
   2   1   2 11.5444 1.04719   1
  -2   1  -2 16.8540 1.25299  16
   2  -1   2 16.7108 0.88990  15
   2  -1   2 15.4047 1.21195  13
   2  -1   2 14.9522 1.02536  10
   2   1   2 13.5952 1.13074  10
  -2  -1  -2 12.4232 1.06380  10
   2  -1   2 17.6820 1.30092   7
   2   1   2 11.0675 1.06735   7
  -2  -1  -2 12.2128 1.11256   5
   2  -1   2 17.7440 1.18971   6
   2  -1   2 15.8650 1.11686   5
  -2  -1  -2 12.3328 1.09286   6
  -2   1  -2 15.0369 1.09977   5
  -2   1  -2 16.1182 1.11384   6
   2   1   2 12.7782 1.10683   5
   2   1   2 13.3903 1.13949   6
  -2  -1  -3 422.528 10.1019   3
  -2   1  -3 424.938 10.0730   3
   2   1   3 430.839 9.78782   3
   2  -1   3 430.850 9.77035   3
   2  -1   3 422.086 8.45271  15
  -2   1  -3 432.161 9.98287  16
   2   1   3 439.548 9.84034  13
   2   1   3 433.150 10.1455   4
   2  -1   3 429.693 10.0917   4
   2   1   3 422.010 9.86617  10
   2  -1   3 426.930 9.49173  10
   2   1   3 442.246 9.88570   9
   2  -1   3 434.134 9.49549   9
   2  -1   3 444.865 10.1796   7
   2   1   3 464.414 10.3454   7
   2   1   3 429.738 10.0251   6
   2  -1   3 418.377 9.34093   5
  -2   1  -3 425.265 9.52237   5
   2   1   3 434.513 9.78943   5
  -2  -1  -3 440.362 10.0196   5
   2  -1   3 431.047 9.71350   6
  -2   1  -4 1750.80 34.0870   1
  -2  -1  -4 1826.94 34.2911   1
  -2  -1  -4 1829.08 34.0169   5
   2   1   4 1790.61 34.1523   6
   2  -1   4 1784.84 33.7404   6
  -2   1  -4 1861.61 33.5492   5
  -2   1  -4 1832.04 34.3633  13
   2  -1   4 1775.74 34.2334   4
   2   1   4 1795.35 34.3311   4
   2   1   4 1749.50 33.8508  10
  -2   1  -4 1786.83 32.9235   8
  -2  -1  -4 1840.15 34.3275   2
  -2  -1  -4 1812.90 34.4266   3
  -2   1  -4 1819.93 34.2306   2
  -2   1  -4 1794.92 34.3466   3
   2   1   5 583.456 14.0525   6
  -2  -1  -5 595.484 13.8809   5
   2  -1   5 587.157 13.7778   6
  -2   1  -5 594.390 13.4229   5
  -2   1  -5 568.656 14.1147  13
   2  -1   5 563.678 14.1068   4
   2   1   5 576.624 14.1869   4
   2   1   5 587.669 13.9501  10
  -2  -1  -5 601.299 14.2091   1
  -2   1  -5 583.514 14.1067   1
  -2   1  -5 576.831 14.2741   3
  -2   1  -5 582.907 14.0926   2
  -2  -1  -5 585.663 14.0997   2
  -2  -1  -5 571.734 14.2759   3
   2  -1   6 189.280 6.88158   6
   2   1   6 182.324 7.02214   6
  -2  -1  -6 206.137 7.10512   5
  -2   1  -6 212.229 6.82649   5
  -2   1  -6 182.619 7.18748  13
  -2  -1  -6 182.494 7.00910  13
   2  -1   6 189.296 7.26610   4
   2   1   6 199.043 7.50630   4
   2   1   6 188.316 6.97210  10
  -2   1  -6 202.508 7.34780   1
  -2  -1  -6 192.801 7.27259   1
  -2  -1  -6 189.464 7.22866   2
  -2   1  -6 202.040 7.54731   3
  -2   1  -6 199.905 7.32468   2
  -2  -1  -6 177.175 7.13787   3
   2  -1   7 187.295 7.31265   6
   2   1   7 190.224 7.59231   6
  -2  -1  -7 186.785 7.23892   5
  -2  -1  -7 186.382 7.53704  13
  -2   1  -7 201.270 7.91475  13
   2  -1   7 172.051 7.55985   4
   2   1   7 192.415 7.82225   4
   2   1   7 203.127 7.63723  10
  -2  -1  -7 195.463 7.73533   1
  -2   1  -7 194.403 7.67898   1
  -2  -1  -7 185.700 7.86099   3
  -2   1  -7 189.496 7.85837   3
  -2  -1  -7 205.199 7.86055   2
  -2   1  -7 195.226 7.72694   2
   2   1   8 728.700 18.8882   6
   2  -1   8 742.564 18.6476   6
  -2  -1  -8 742.451 18.4933   5
  -2   1  -8 728.166 19.1254  13
   2  -1   8 753.568 19.5783   4
   2   1   8 729.955 19.4270   4
   2   1   8 759.746 18.8640  10
  -2   1  -8 723.161 18.9634   1
  -2  -1  -8 759.550 19.2606   1
  -2  -1  -8 725.763 19.3953   3
  -2   1  -8 731.244 19.0325   2
  -2  -1  -8 758.229 19.2390   2
  -2   1  -8 757.944 19.6886   3
   2   1   9 153.057 7.50390   6
  -2   1  -9 167.231 7.85972  13
   2   1   9 156.219 7.46773  10
  -2  -1  -9 144.204 7.66519   3
  -2   1  -9 161.274 7.96690   3
  -2  -1  -9 147.461 7.45177   2
  -2   1  -9 158.201 7.69221   2
  -2  -1  -9 155.615 7.67450   1
  -2   1  -9 144.999 7.39681   1
   2   1   9 155.313 7.88629   4
   2  -1   9 157.911 7.93375   4
   2  -1  10 133.424 7.62208   4
   2   1  10 119.947 7.33159   4
   2   1  10 126.674 7.13895   6
  -2  -1 -10 124.839 7.44712   3
  -2   1 -10 142.469 7.85238   3
  -2   2  11-0.96378 2.02533   4
  -2  -2  11-0.96086 1.92524   4
   2  -2 -11-1.84154 2.02099   1
   2   2 -11-2.28941 2.32092   1
   2  -2 -11-0.46290 1.75982   2
   2   2 -11-1.38090 1.93460   2
   2   2 -11-0.46881 1.78230  13
  -2   2  10 18.8345 3.00761   4
  -2  -2  10 21.3022 3.25296   4
   2   2 -10 15.9141 2.90168   2
   2  -2 -10 20.2146 3.17480   2
   2  -2 -10 22.3420 3.15532   1
   2   2 -10 18.8675 3.04726   1
   2   2 -10 23.9796 3.27279  13
  -2   2   9 8.21405 2.05197   4
  -2  -2   9 8.96506 2.16090   4
   2  -2  -9 13.1758 2.20462   5
   2   2  -9 11.3062 2.27281   2
   2  -2  -9 12.9253 2.34254   1
   2   2  -9 12.4766 2.35433   1
   2  -2  -9 11.7495 2.26029   2
   2  -2  -9 10.9794 2.20643   9
   2  -2  -9 12.3926 2.25098  13
   2   2  -9 9.68631 2.17594  13
   2  -2  -8 340.721 11.0857  13
   2   2  -8 335.317 11.4971  13
   2   2  -8 347.006 11.5077   2
   2  -2  -8 323.386 11.2337   2
  -2  -2   8 350.227 11.6657   4
  -2   2   8 349.864 11.7208   4
   2  -2  -8 353.857 11.3321   9
   2  -2  -8 333.092 11.3806   1
   2   2  -8 324.850 11.1843   1
   2  -2  -7 68.7342 4.22046  13
   2   2  -7 67.2569 4.38171  13
   2  -2  -7 64.4761 4.24285   2
   2   2  -7 65.8327 4.28297   2
  -2   2   7 60.0693 4.15868   4
  -2  -2   7 62.7763 4.23469   4
   2  -2  -7 60.4783 4.05242   9
   2  -2  -7 69.1755 4.39346   1
   2   2  -7 62.3590 4.13682   1
   2  -2  -6 238.663 8.15026   1
   2   2  -6 226.699 7.93675   1
   2   2  -6 240.549 8.26885  13
   2  -2  -6 228.700 7.74974  13
  -2  -2   6 240.341 7.47074  18
  -2   2   6 237.109 8.15689   4
  -2  -2   6 229.682 8.07043   4
   2  -2  -6 235.629 8.01599   9
   2   2  -6 232.018 7.26523   9
   2  -2  -6 219.946 7.90836   2
   2   2  -6 227.498 7.96713   2
   2  -2  -5 676.005 15.6044   1
   2   2  -5 657.609 15.4873   1
  -2  -2   5 675.833 14.9611  18
   2   2  -5 667.297 15.7951  13
   2  -2  -5 661.850 15.2260  13
  -2  -2   5 649.614 15.4756   4
  -2   2   5 654.202 15.5305   4
   2  -2  -5 680.063 15.6594   9
   2   2  -5 684.118 14.6998   9
   2  -2  -5 666.622 15.5585   2
   2   2  -5 683.677 15.6518   2
   2   2  -4 1368.42 27.0809   1
   2  -2  -4 1388.59 27.1218   1
  -2  -2   4 1347.04 26.5910  18
   2  -2  -4 1441.96 25.4606  18
   2   2  -4 1369.66 27.2973  13
   2  -2  -4 1348.67 26.6800  13
  -2   2   4 1325.52 26.9286   4
  -2  -2   4 1389.53 27.0885   4
   2   2  -4 1421.76 25.8377  12
   2  -2  -4 1399.00 27.2426   9
   2   2  -4 1438.02 26.2855   9
   2  -2  -4 1376.64 27.0873   2
   2   2  -4 1369.02 27.0665   2
   2   2  -3 3.21801 0.58478  16
   2   2  -3 2.02499 0.62385  18
  -2  -2   3 4.11142 0.77540  18
   2  -2  -3 5.83693 0.85157  13
  -2   2   3 4.15533 0.74671  13
   2   2  -3 2.11734 0.67155  13
  -2  -2   3 2.61919 0.73491  13
  -2   2   3 5.18445 0.85520   4
  -2  -2   3 3.22438 0.69559   4
   2  -2  -3 4.41436 0.84101   4
   2   2  -3 3.22499 0.72453   4
   2   2  -3 2.51078 0.55680  12
   2  -2  -3 6.61195 1.00203   9
  -2   2   3 4.13327 0.79377   1
  -2  -2   3 1.52908 0.59875   1
   2  -2  -3 4.48875 0.81287   2
   2  -2  -3 3.83841 0.77965   1
   2   2  -3 2.49295 0.70756   1
  -2   2   3 4.52940 0.78760   2
   2   2  -3 2.22417 0.65505   2
  -2  -2   3 3.35346 0.74201   2
   2   2  -2 1841.81 32.1507  18
   2   2  -2 1774.63 30.9744  16
   2   2  -2 1810.87 32.3728  13
   2  -2  -2 1812.99 31.8501  13
  -2  -2   2 1809.48 32.1441  13
  -2   2   2 1786.51 31.7141  13
  -2   2   2 1783.17 32.1038   4
  -2  -2   2 1842.09 32.1539   4
   2  -2  -2 1821.59 31.9614   4
   2   2  -2 1727.95 31.9188   4
  -2  -2   2 1822.00 32.0840  11
   2  -2  -2 1823.22 32.1429   2
   2   2  -2 1797.54 32.1027   2
  -2   2   2 1801.69 32.0010   1
  -2  -2   2 1831.61 31.9872   2
  -2  -2   2 1822.40 32.0148   1
  -2   2   2 1856.34 32.0244   2
   2   2  -2 1793.22 32.1339   1
   2  -2  -2 1807.28 32.1575   1
  -2  -2   1 379.158 7.99383  14
   2   2  -1 384.394 7.92122  14
   2   2  -1 392.118 8.18006  13
   2  -2  -1 371.025 7.77649  13
  -2  -2   1 397.804 8.08897  13
   2  -2  -1 384.346 7.90711   4
  -2   2   1 375.836 7.93913   4
  -2  -2   1 390.505 7.98562   4
   2   2  -1 378.269 7.94690   4
  -2  -2   1 387.653 8.13485  11
   2   2  -1 386.509 8.22283  11
   2   2  -1 390.329 8.07643   6
  -2  -2   1 397.656 8.00067   6
   2  -2  -1 376.087 7.98537   2
   2  -2  -1 374.727 8.01964   1
   2   2  -1 395.773 8.08676   1
   2   2  -1 389.005 8.02546   2
   2   2   0 23.6706 1.20244   5
   2   2   0 19.4161 1.15864   6
   2  -2   0 19.2515 0.98117   6
  -2   2   0 19.3856 0.95339   6
  -2  -2   0 16.8922 1.06090   6
  -2  -2   0 20.4009 1.13929   5
  -2  -2   0 20.6736 1.17407  14
   2   2   0 21.1150 1.16189  14
   2   2   0 18.6785 1.17161  11
  -2  -2   0 21.0279 1.11927   3
  -2   2   0 18.4638 1.05691   3
  -2   2   0 18.8346 1.03974   7
  -2  -2   0 22.4453 1.13177   7
   2  -2   0 18.1799 1.05579   4
   2   2   0 19.4474 1.07757   4
  -2   2  -1 0.82525 0.30211  17
  -2   2  -1 0.40097 0.40025  16
   2  -2   1 1.03139 0.40768  16
   2   2   1 1.07176 0.29126  15
  -2  -2  -1 1.52570 0.50392   5
   2   2   1 1.27096 0.49326   5
  -2   2  -1 0.49563 0.30931   5
   2  -2   1 0.28794 0.30550   5
  -2   2  -1 0.61207 0.21726  10
   2   2   1 1.01041 0.42695  10
  -2  -2  -1 2.61217 0.56753  10
   2  -2   1 0.72495 0.21301  10
   2  -2   1 0.97436 0.31857   6
   2   2   1 0.44914 0.36139   7
   2   2   1 0.50540 0.39236   6
   2  -2   1 0.14567 0.31320   7
  -2  -2  -1 1.20175 0.41066   7
  -2  -2  -1 0.63651 0.41586   6
  -2   2  -1 0.54862 0.30002   6
  -2   2  -1 0.75514 0.40353   7
  -2  -2  -1 0.98139 0.42259   3
   2  -2   1 0.47095 0.43902   3
  -2   2  -1 0.22002 0.32215   3
   2   2   1 1.03430 0.42373   3
   2  -2   2 499.988 10.3719   2
   2   2   2 488.063 10.3540   2
  -2  -2  -2 488.991 10.5773   3
   2  -2   2 499.952 10.3232   3
   2   2   2 498.881 10.3625   3
  -2   2  -2 491.103 10.5126   3
   2   2   2 490.858 10.3653   1
   2  -2   2 504.333 10.3884   1
   2  -2   2 490.749 9.13834  17
  -2   2  -2 528.662 10.7141  16
   2  -2   2 498.296 10.8068  16
  -2  -2  -2 500.926 9.45199  17
   2  -2   2 491.484 10.4994  13
   2  -2   2 490.344 9.69059  10
   2   2   2 475.248 10.6642  10
   2   2   2 497.599 10.5876   9
  -2  -2  -2 493.515 10.4716  10
   2  -2   2 473.092 10.4943   7
   2   2   2 510.792 10.6445   7
   2   2   2 488.466 10.5254   5
  -2   2  -2 501.143 9.98166   5
  -2  -2  -2 485.251 10.5708   6
  -2   2  -2 491.437 9.93142   6
   2  -2   2 501.619 9.99605   6
  -2  -2  -2 505.215 10.7884   5
   2   2   2 514.593 10.7579   6
   2  -2   2 479.031 9.89382   5
   2  -2   3 53.9694 2.56864   3
  -2  -2  -3 61.4869 2.90816   3
   2   2   3 57.2445 2.65724   3
  -2   2  -3 53.8483 2.71142   3
   2  -2   3 57.4702 2.18099  15
   2   2   3 59.7201 2.64680  13
   2   2   3 62.2945 2.89958   4
   2  -2   3 49.8718 2.62668   4
   2   2   3 67.2250 2.99098  10
   2  -2   3 54.6870 2.34029   9
   2   2   3 62.7656 2.94726   7
  -2   2  -3 56.3181 2.63489   8
   2  -2   3 57.2837 2.79739   7
   2  -2   3 56.1749 2.34752   5
  -2  -2  -3 62.5573 2.93797   5
   2  -2   3 56.7569 2.50063   6
   2   2   3 67.6127 3.04548   6
  -2   2  -3 54.7693 2.35693   5
  -2  -2  -4 48.0704 2.82274   5
  -2   2  -4 39.8803 2.22371   5
   2   2   4 40.6852 2.65361   6
   2  -2   4 41.5121 2.40682   6
   2  -2   4 41.1542 2.23778   5
  -2   2  -4 43.5544 2.73693  13
   2  -2   4 38.3339 2.55009   4
   2   2   4 41.6228 2.66846   4
   2  -2   4 44.8302 2.33382   9
   2   2   4 44.2258 2.70111  10
  -2   2  -4 46.7326 2.40870   8
  -2  -2  -4 38.6727 2.62494   3
  -2   2  -4 45.1000 2.76284   3
   2  -2   5 49.5628 2.96051   6
  -2   2  -5 54.7719 2.92312   5
   2   2   5 54.4881 3.35150   6
  -2  -2  -5 56.7476 3.36900   5
  -2   2  -5 56.7589 3.46148  13
   2   2   5 50.9545 3.25164   4
   2  -2   5 57.8973 3.42581   4
   2   2   5 55.4869 3.35434  10
  -2  -2  -5 54.3719 3.33304   1
  -2   2  -5 58.1128 3.40270   1
  -2   2  -5 54.2079 3.37739   3
  -2   2  -5 63.9885 3.56015   2
  -2  -2  -5 51.9866 3.25879   2
  -2  -2  -5 57.6334 3.48379   3
   2   2   6 19.9015 2.21158   6
   2  -2   6 16.9539 1.92319   6
  -2  -2  -6 19.0867 2.18654   5
  -2   2  -6 22.2896 2.35121  13
   2   2   6 25.5582 2.53659   4
   2  -2   6 20.1438 2.29136   4
   2   2   6 20.6879 2.23739  10
  -2   2  -6 20.4848 2.26936   1
  -2  -2  -6 20.3233 2.26798   1
  -2   2  -6 19.4650 2.19952   2
  -2  -2  -6 19.0025 2.24243   3
  -2   2  -6 23.3504 2.45294   3
  -2  -2  -6 23.1153 2.35735   2
  -2  -2  -7 55.1096 3.87844   5
   2   2   7 61.0062 4.13807   6
   2  -2   7 59.2216 3.84461   6
  -2   2  -7 59.8618 4.14771  13
   2  -2   7 57.5803 4.15253   4
   2   2   7 50.8951 3.91300   4
   2   2   7 61.2070 4.08598  10
  -2  -2  -7 58.3347 4.03922   1
  -2   2  -7 52.4712 3.88088   1
  -2   2  -7 61.2905 4.17376   2
  -2  -2  -7 69.5794 4.37347   2
  -2  -2  -7 56.5967 4.12792   3
  -2   2  -7 66.7255 4.44279   3
   2   2   8 72.7599 4.84982   6
  -2  -2  -8 71.9106 4.62548   5
  -2   2  -8 82.7435 5.17975  13
   2  -2   8 80.3913 5.24344   4
   2   2   8 72.3541 4.96279   4
   2   2   8 81.5438 5.08278  10
  -2   2  -8 77.2875 5.02114   1
  -2  -2  -8 79.6655 5.06943   1
  -2  -2  -8 72.6025 5.01277   3
  -2   2  -8 72.6580 5.00123   3
  -2   2  -8 75.1841 4.96136   2
  -2  -2  -8 75.8770 4.93677   2
   2   2   9 446.525 14.1801   6
  -2   2  -9 456.357 14.3217  13
   2   2   9 420.319 13.6901  10
   2  -2   9 461.335 14.7417   4
   2   2   9 443.043 14.5496   4
  -2  -2  -9 473.931 14.5176   1
  -2   2  -9 464.412 14.3903   1
  -2   2  -9 442.260 14.1517   2
  -2  -2  -9 453.318 14.3061   2
  -2  -2  -9 428.959 14.3856   3
  -2   2  -9 467.905 14.8577   3
   2  -2  10 15.9029 2.86206   4
   2   2  10 16.4156 2.87218   4
   2   2  10 15.5372 2.75427  10
   2   2  10 14.7562 2.63053   6
  -2  -2 -10 13.4365 2.67134   3
  -2   2 -10 20.2238 3.20100   3
   2   2  11 20.6522 3.23021   6
  -2   3  11 63.7391 5.47390   4
  -2  -3  11 63.4560 5.50048   4
   2  -3 -11 62.8536 5.38196   2
   2   3 -11 61.4162 5.24332   2
   2   3 -11 52.8966 4.97195   1
   2  -3 -11 60.2112 5.28977   1
   2   3 -11 58.5618 5.28667  13
   2  -3 -10 12.9687 2.44560   5
  -2   3  10 10.0215 2.41272   4
  -2  -3  10 12.5686 2.66778   4
   2   3 -10 10.8434 2.56758   2
   2   3 -10 8.35237 2.34309   1
   2  -3 -10 11.3657 2.47925   1
   2  -3 -10 7.14960 2.26746   2
   2  -3 -10 10.4743 2.31765   9
   2   3 -10 9.57716 2.31395  13
   2   3  -9 42.2037 4.04171  13
   2  -3  -9 40.1457 3.85590   2
   2   3  -9 39.0539 3.85370   2
   2  -3  -9 41.2502 3.82935   5
  -2   3   9 43.3778 4.12616   4
  -2  -3   9 41.9708 4.01425   4
   2  -3  -9 37.3036 3.67503   9
   2  -3  -9 45.5821 4.09957   1
   2   3  -9 40.6763 3.86477   1
   2  -3  -8 247.925 9.15482  13
   2   3  -8 268.509 9.98006  13
   2  -3  -8 248.270 9.48491   2
   2   3  -8 250.482 9.49104   2
  -2   3   8 247.180 9.55803   4
  -2  -3   8 273.599 9.94629   4
   2  -3  -8 255.566 9.51520   9
   2  -3  -8 244.595 9.42735   1
   2   3  -8 262.592 9.62891   1
   2  -3  -7 214.155 8.23612   1
   2   3  -7 228.760 8.36868   1
   2  -3  -7 218.256 7.88974  13
   2   3  -7 212.140 8.37197  13
  -2  -3   7 231.692 7.89739  18
  -2   3   7 226.974 8.46633   4
  -2  -3   7 218.081 8.29492   4
   2  -3  -7 212.873 8.26421   9
   2  -3  -7 215.092 8.24391   2
   2   3  -7 227.061 8.35520   2
  -2  -3   6 1.30898 0.83045  18
  -2   3   6 3.29815 1.09105   4
  -2  -3   6 2.01087 0.95650   4
   2   3  -6 1.60193 0.95787  13
   2  -3  -6 2.68549 0.96262  13
   2  -3  -6 4.40611 1.22961   9
   2   3  -6 3.73628 1.18176   2
   2   3  -6 2.48499 0.97150   1
   2  -3  -6 2.26375 0.93023   2
   2  -3  -6 4.26433 1.19009   1
  -2  -3   5 12.0894 1.52254  18
   2  -3  -5 12.2036 1.52314  13
   2   3  -5 14.0170 1.81205  13
  -2   3   5 12.3861 1.65253   4
  -2  -3   5 12.2968 1.63013   4
   2   3  -5 12.0560 1.33310   9
   2  -3  -5 12.2130 1.68890   9
   2  -3  -5 11.7284 1.62717   1
   2   3  -5 12.6443 1.64252   1
   2  -3  -5 12.1437 1.60492   2
   2   3  -5 11.1868 1.54424   2
   2  -3  -4 523.750 12.4809   1
   2   3  -4 525.883 12.4595   1
  -2  -3   4 531.363 12.4574  18
   2   3  -4 564.339 11.6817  16
   2   3  -4 528.610 12.7948  13
   2  -3  -4 531.026 12.0679  13
  -2  -3   4 561.159 12.6067   4
  -2   3   4 520.281 12.4112   4
   2   3  -4 550.096 11.8619  12
   2   3  -4 552.243 11.6108   9
  -2  -3   4 533.147 11.3416   8
   2  -3  -4 538.029 12.8492   9
   2  -3  -4 531.684 12.5067   2
   2   3  -4 517.392 12.3968   2
   2  -3  -3 724.417 15.0444   1
   2   3  -3 711.057 14.9920   1
  -2   3   3 714.693 14.7740   1
  -2  -3   3 747.580 14.8483   1
  -2  -3   3 730.197 15.1876  18
   2   3  -3 722.147 14.0608  16
   2   3  -3 747.576 14.9454  18
   2   3  -3 708.403 15.3009  13
  -2  -3   3 714.667 14.9833  13
   2  -3  -3 719.496 14.6074  13
  -2   3   3 708.018 14.3445  13
   2  -3  -3 733.939 14.7906   4
   2   3  -3 729.156 14.7285   4
  -2   3   3 702.439 14.9380   4
  -2  -3   3 713.578 15.0004   4
   2   3  -3 726.157 14.7662  12
  -2  -3   3 743.256 14.8823  11
   2  -3  -3 700.633 15.3228   9
  -2  -3   3 732.607 14.4523   8
  -2   3   3 745.724 13.4789   8
   2   3  -3 725.095 15.0398   2
   2  -3  -3 717.048 15.0146   2
  -2   3   3 697.132 14.6775   2
  -2  -3   3 723.008 14.7239   2
   2  -3  -2 981.950 18.4255   2
   2   3  -2 950.125 18.3410   2
  -2   3   2 942.001 18.1982   2
  -2  -3   2 954.615 18.1977   2
  -2   3   2 971.832 18.2939   1
  -2  -3   2 973.016 18.2722   1
   2   3  -2 938.442 18.3639   1
   2  -3  -2 953.062 18.3901   1
   2   3  -2 984.260 17.5095  16
  -2  -3   2 936.549 18.7235  18
  -2  -3   2 968.318 17.5391  16
   2   3  -2 978.984 18.6173  18
   2   3  -2 966.896 18.7314  13
   2  -3  -2 972.749 18.0126  13
  -2  -3   2 972.195 18.5144  13
  -2   3   2 945.967 17.8537  13
   2  -3  -2 984.341 18.2750   4
  -2   3   2 952.654 18.3990   4
  -2  -3   2 990.492 18.4029   4
   2   3  -2 931.362 18.1567   4
  -2  -3   2 975.283 18.4986  11
   2   3  -2 958.132 18.5917  12
   2   3  -2 972.385 18.6751  11
  -2   3   2 1025.33 17.9656   8
   2  -3  -2 976.534 18.8982   9
  -2  -3   2 943.800 18.1010   6
   2  -3  -1 232.046 5.52855   1
   2   3  -1 247.132 5.53399   1
   2  -3  -1 243.829 5.51869   2
   2   3  -1 240.535 5.47052   2
  -2  -3   1 241.941 5.82764  14
   2   3  -1 239.761 5.71172  18
   2   3  -1 242.474 5.72836  14
   2  -3  -1 236.456 5.26076  13
  -2  -3   1 239.049 5.57972  13
   2   3  -1 231.823 5.65920  13
  -2   3   1 240.761 5.46789   4
   2   3  -1 235.955 5.38757   4
   2  -3  -1 235.291 5.37883   4
  -2  -3   1 234.683 5.40546   4
  -2  -3   1 237.658 5.73183  11
   2   3  -1 228.785 5.78267  11
  -2   3   1 244.558 5.79218   8
   2   3  -1 236.774 5.21097   5
  -2  -3   1 234.706 5.45461   6
   2   3  -1 237.898 5.57491   6
  -2  -3   0 585.468 11.2416   3
  -2   3   0 594.912 11.2112   3
   2   3   0 590.117 11.6306  15
  -2   3   0 613.141 11.6779  17
   2   3   0 573.032 11.6509  14
  -2  -3   0 619.925 11.8520  14
   2  -3   0 575.409 11.2097   4
   2   3   0 570.200 11.2167   4
   2   3   0 585.358 11.8800  11
  -2  -3   0 584.160 11.1802   7
  -2   3   0 602.700 11.1884   7
  -2   3   0 626.859 12.1700   8
   2   3   0 550.443 11.3570   5
  -2  -3   0 580.355 11.4416   5
  -2   3   0 595.680 10.8505   6
  -2  -3   0 571.660 11.4498   6
   2   3   0 591.576 11.5866   6
   2  -3   1 499.605 9.79889   3
  -2   3  -1 491.363 9.89378   3
  -2  -3  -1 477.120 9.91787   3
   2   3   1 495.577 9.82981   3
   2  -3   1 498.736 10.4970  16
   2  -3   1 486.482 9.77669  17
   2   3   1 505.748 9.58290  15
  -2   3  -1 486.984 9.71635  17
   2   3   1 490.415 10.1786  14
  -2  -3  -1 488.005 10.2673  10
   2   3   1 492.232 10.3927  10
  -2  -3  -1 480.455 9.86122   7
   2  -3   1 487.385 9.85278   7
  -2   3  -1 501.629 10.6979   8
   2   3   1 489.872 9.93820   7
  -2   3  -1 486.643 9.78722   7
   2   3   1 505.496 10.3215   6
  -2  -3  -1 493.030 10.2993   5
   2  -3   1 483.508 9.23653   6
   2  -3   1 504.591 9.54774   5
  -2   3  -1 492.644 9.22643   6
  -2  -3  -1 486.904 10.1844   6
   2   3   1 504.740 10.2305   5
   2  -3   2 5716.85 98.1069   2
   2   3   2 5855.47 98.1902   2
  -2   3  -2 5648.88 98.2886   3
  -2  -3  -2 5701.70 98.4168   3
   2   3   2 5709.99 98.1243   3
   2  -3   2 5765.15 98.0585   3
   2  -3   2 5727.30 98.1148   1
   2   3   2 5817.49 98.1726   1
  -2  -3  -2 5694.19 96.7425  15
  -2   3  -2 5791.82 98.7087  16
   2  -3   2 5796.70 98.9860  16
  -2  -3  -2 5745.24 97.6654  17
   2  -3   2 5764.05 97.3381  17
   2  -3   2 5776.56 98.4411  13
  -2  -3  -2 5779.08 98.5703  10
   2   3   2 5808.97 98.8741  10
   2   3   2 5794.94 98.6854   9
   2  -3   2 5707.66 98.2804   7
   2   3   2 5811.18 98.4394   7
  -2   3  -2 5559.01 98.8555   8
   2   3   2 5823.20 98.5972   5
   2  -3   2 5765.54 97.4223   5
   2   3   2 5797.79 98.7968   6
  -2  -3  -2 5702.92 98.5507   6
   2  -3   2 5506.87 97.4378   6
  -2   3  -2 5694.93 97.5497   5
  -2  -3  -2 5597.31 98.7976   5
   2  -3   3 93.8626 3.47260   3
   2   3   3 99.9134 3.60136   3
  -2   3  -3 96.8835 3.72708   3
  -2  -3  -3 97.5956 3.77645   3
   2  -3   3 96.4765 3.27001  15
  -2  -3  -3 87.8812 2.16617  15
   2  -3   3 88.7550 3.86441  16
   2   3   3 88.9274 3.34942  13
   2  -3   3 93.3775 3.66368   4
   2   3   3 95.5573 3.72524   4
   2  -3   3 93.4661 3.08537   9
   2   3   3 95.2990 3.84978  10
  -2   3  -3 87.9952 3.58939   8
   2   3   3 95.2010 3.73638   7
   2  -3   3 104.429 3.84307   7
   2   3   3 95.3808 3.85495   6
   2  -3   3 95.9366 3.08646   5
  -2  -3  -3 103.652 3.99129   5
  -2   3  -3 93.4791 3.06869   5
   2  -3   3 98.9486 3.26243   6
   2   3   4 591.023 13.8244   6
  -2   3  -4 582.394 12.3923   5
  -2  -3  -4 589.981 13.7802   5
   2  -3   4 590.857 12.7850   6
  -2   3  -4 609.993 13.8795  13
   2  -3   4 571.151 13.4641   4
   2   3   4 581.307 13.5754   4
   2   3   4 577.221 13.6751  10
  -2   3  -4 595.284 13.0536   8
  -2   3  -4 588.848 13.5921   3
  -2  -3  -4 581.011 13.6548   3
   2   3   5 20.2548 2.08291   6
  -2  -3  -5 20.4176 2.06133   5
   2  -3   5 18.2115 1.74911   6
  -2   3  -5 17.2503 1.99627  13
   2   3   5 22.1915 2.15216   4
   2  -3   5 19.4028 2.03514   4
  -2  -3  -5 16.6337 1.93596   9
   2   3   5 20.2108 2.05323  10
  -2   3  -5 21.1460 2.05561   1
  -2  -3  -5 17.2640 1.89692   1
  -2   3  -5 14.5729 1.75200   2
  -2  -3  -5 16.6133 1.89567   2
  -2   3  -5 19.8437 2.06104   3
  -2  -3  -5 20.0063 2.08078   3
  -2  -3  -6 62.4402 3.91969   5
   2   3   6 56.6927 3.79098   6
  -2   3  -6 52.0647 3.72676  13
   2   3   6 60.4438 3.90925   4
   2  -3   6 62.9460 3.94925   4
  -2  -3  -6 61.4551 3.89252   9
   2   3   6 60.5583 3.87863  10
  -2   3  -6 64.7729 3.92199   1
  -2  -3  -6 66.2496 4.00655   1
  -2   3  -6 63.4323 4.00776   3
  -2   3  -6 65.9558 3.95648   2
  -2  -3  -6 60.8769 3.83930   2
  -2  -3  -6 61.1648 3.94807   3
   2   3   7 4.00602 1.32545   6
  -2   3  -7 4.02699 1.41645  13
   2   3   7 3.45530 1.32140   4
   2  -3   7 3.74755 1.40030   4
  -2  -3  -7 1.46730 1.02002   5
   2   3   7 4.18758 1.39382  10
  -2   3  -7 4.40782 1.46712   1
  -2  -3  -7 2.36488 1.12524   2
  -2  -3  -7 2.66237 1.21603   1
  -2   3  -7 6.16395 1.51192   2
  -2  -3  -7 3.18298 1.27676   3
  -2   3  -7 5.32942 1.56503   3
   2   3   8 4.89522 1.62940   6
  -2   3  -8 6.69568 1.81520  13
   2  -3   8 2.87681 1.44259   4
   2   3   8 4.34004 1.62176   4
  -2  -3  -8 4.93512 1.47558   5
   2   3   8 5.08380 1.57945  10
  -2   3  -8 7.06538 1.73312   1
  -2   3  -8 2.35252 1.34843   2
  -2  -3  -8 2.02956 1.17586   2
  -2  -3  -8 4.06204 1.39161   1
  -2   3  -8 4.68979 1.68101   3
  -2  -3  -8 4.01444 1.56974   3
   2   3   9 3.51380 1.60408   6
  -2   3  -9 2.36528 1.36918  13
   2   3   9 2.65139 1.66358  10
   2   3   9 3.26653 1.55322   4
   2  -3   9 2.84471 1.70884   4
  -2  -3  -9 2.16995 1.52098   5
  -2   3  -9 3.02797 1.66238   2
  -2   3  -9 3.03207 1.48134   1
  -2  -3  -9 5.71963 1.93353   1
  -2  -3  -9 6.47581 1.80697   2
  -2  -3  -9 2.07347 1.28839   3
  -2   3  -9 7.77974 2.14001   3
   2   3  10-0.45517 1.68156   4
   2  -3  10 1.81155 1.46311   4
   2   3  10-0.41801 1.35043  10
  -2   3 -10 0.91527 1.35998   3
  -2  -3 -10 2.31603 1.66016   3
   2   3  10-0.42989 1.21806   6
   2   3  11 4.55999 1.87391  10
  -2   4  11 1.91184 1.91547   4
  -2  -4  11 1.42484 1.99628   4
   2   4 -11 0.45607 2.20082   2
   2  -4 -11 0.91355 1.96305   1
   2   4 -11 1.80838 1.98473   1
   2  -4 -11 2.76622 1.89328   2
   2   4 -11 4.34760 2.16438  13
  -2   4  10 1.30396 1.55783   4
  -2  -4  10-0.43170 1.44730   4
   2  -4 -10 1.63300 1.63589   5
   2   4 -10-0.41363 1.88979   2
   2   4 -10 0.82563 1.65418   1
   2  -4 -10-0.83980 1.80437   1
   2  -4 -10-0.41954 1.76317   2
   2  -4 -10 0.83645 1.29812   9
   2   4 -10 0.44214 1.48231  13
   2   4  -9 191.835 8.84979  13
   2  -4  -9 198.005 8.73868   2
   2   4  -9 209.310 8.91356   2
  -2   4   9 192.651 8.79817   4
  -2  -4   9 192.787 8.72960   4
   2  -4  -9 217.740 9.04312   5
   2  -4  -9 217.142 9.16785   9
   2   4  -9 205.037 8.83383   1
   2  -4  -9 210.706 8.94255   1
  -2   4   8 0.34342 1.15138   4
  -2  -4   8 1.02212 1.22116   4
   2   4  -8 0.33211 0.98701   1
   2  -4  -8 0.33629 0.99942   2
   2   4  -8 0.66482 1.11447   2
   2  -4  -8 1.34340 1.20374   1
   2  -4  -8 0.34709 1.07739   9
   2   4  -8 1.07595 1.40079  13
   2   4  -7 1.25969 1.09387  13
   2   4  -7 2.18430 1.06742  15
  -2  -4   7 2.63359 1.08239  18
  -2   4   7 3.56906 1.30639   4
  -2  -4   7 3.24394 1.15274   4
   2  -4  -7 5.89154 1.59674   9
   2  -4  -7 4.10578 1.41586   2
   2   4  -7 3.76688 1.37463   2
   2  -4  -7 1.75285 1.04811   1
   2   4  -7 2.59898 1.15811   1
   2  -4  -6 90.9996 4.75410   1
   2   4  -6 95.7998 4.81544   1
   2  -4  -6 101.769 4.65937  13
   2   4  -6 102.813 5.17803  13
  -2  -4   6 98.0674 4.75250  18
  -2   4   6 92.9829 4.79357   4
  -2  -4   6 93.6619 4.81396   4
   2  -4  -6 106.997 5.26070   9
   2   4  -6 96.0691 4.80698   2
   2  -4  -6 102.587 4.97531   2
   2   4  -5 2074.41 39.4321   1
   2  -4  -5 2043.82 39.4098   1
  -2  -4   5 2070.13 39.5490  18
   2  -4  -5 2041.75 38.7549  13
   2   4  -5 2155.51 38.5747  12
   2   4  -5 2059.59 39.9285  13
  -2   4   5 2005.57 39.3374   4
  -2  -4   5 2075.56 39.4735   4
   2  -4  -5 2054.91 40.0077   9
   2  -4  -5 2078.02 39.4693   2
   2   4  -5 2066.88 39.3884   2
   2  -4  -4 133.214 4.92391   1
   2   4  -4 123.517 4.76968   1
   2   4  -4 134.354 4.33309  16
  -2  -4   4 128.399 4.97356  18
  -2   4   4 135.710 4.43191  13
   2  -4  -4 140.576 4.66000  13
   2   4  -4 129.324 5.11559  13
  -2   4   4 134.921 4.91155   4
  -2  -4   4 143.814 5.05371   4
   2   4  -4 139.983 4.78373  12
   2   4  -4 136.059 4.14102   9
  -2  -4   4 131.628 4.38897   8
   2  -4  -4 128.937 5.18595   9
   2  -4  -4 132.077 4.89578   2
   2   4  -4 131.796 4.87546   2
   2   4  -3 79.2674 3.23969   1
   2  -4  -3 81.0168 3.30505   1
  -2  -4   3 78.1936 3.13072   1
  -2   4   3 75.4874 3.13036   1
   2   4  -3 78.5939 2.81405  16
  -2  -4   3 75.9684 2.90748  16
  -2  -4   3 78.1236 3.50014  18
   2   4  -3 72.3094 3.36020  13
   2  -4  -3 85.5484 3.05188  13
  -2   4   3 80.7431 2.88321  13
   2  -4  -3 79.2553 3.12368   4
   2   4  -3 78.6908 3.10186   4
  -2   4   3 84.4791 3.32613   4
  -2  -4   3 77.6144 3.21521   4
   2   4  -3 78.5827 3.33617  12
  -2  -4   3 67.5891 2.95961  12
  -2   4   3 85.7977 2.63776   8
   2  -4  -3 79.9529 3.59105   9
  -2  -4   3 76.1229 3.08742   8
  -2  -4   3 73.3815 3.02686   2
   2   4  -3 78.1144 3.21434   2
  -2   4   3 81.2256 3.20208   2
   2  -4  -3 86.7359 3.38517   2
   2  -4  -2 241.657 5.95815   2
   2   4  -2 230.473 5.86296   2
   2   4  -2 238.991 5.93527   1
  -2   4   2 253.194 5.89280   2
   2  -4  -2 237.999 5.95014   1
  -2   4   2 242.138 5.86825   1
  -2  -4   2 242.788 5.84705   1
  -2  -4   2 243.136 5.81817   2
   2   4  -2 229.965 6.68428  15
  -2  -4   2 230.999 5.48148  16
   2   4  -2 241.019 6.28435  18
  -2   4   2 224.386 4.76813  14
  -2  -4   2 238.750 6.48602  18
   2   4  -2 233.181 6.23626  13
   2  -4  -2 238.715 5.57385  13
  -2  -4   2 238.132 6.09933  13
  -2   4   2 246.471 5.46837  13
   2  -4  -2 235.766 5.79081   4
  -2   4   2 250.242 5.99452   4
  -2  -4   2 241.471 5.95008   4
   2   4  -2 237.077 5.78581   4
   2   4  -2 248.091 6.37642  11
   2   4  -2 245.242 6.44284  12
  -2  -4   2 252.583 6.21200  11
   2  -4  -2 244.444 6.52493   9
  -2   4   2 242.527 5.79897   8
  -2  -4   2 242.795 5.78239   6
   2  -4  -1 39.4598 1.69481   1
   2   4  -1 32.5441 1.56563   1
   2  -4  -1 37.1726 1.62922   2
   2   4  -1 35.3623 1.59132   2
   2   4  -1 34.8943 2.00270  15
   2  -4  -1 38.7041 1.26408  14
  -2  -4   1 33.4000 1.87757  14
   2   4  -1 32.7271 1.82651  14
   2   4  -1 37.1054 1.87421  18
   2  -4  -1 36.6228 1.47021  13
   2   4  -1 37.0809 1.78242  13
  -2  -4   1 33.0273 1.64025  13
  -2  -4   1 31.9384 1.52040   4
   2   4  -1 32.3764 1.49541   4
  -2   4   1 39.9667 1.65235   4
   2  -4  -1 37.8779 1.59611   4
   2   4  -1 36.0453 1.90689  11
  -2  -4   1 34.8080 1.79804  11
   2   4  -1 35.4673 1.92950  12
  -2   4   1 42.3631 2.00700   8
   2   4  -1 33.5722 1.45605   5
  -2  -4   1 34.8262 1.49133   5
   2   4  -1 31.5762 1.60004   6
  -2  -4   1 33.5622 1.60450   6
  -2   4   0 62.9101 2.08807   3
  -2  -4   0 68.1643 2.16979   3
  -2   4   0 61.9817 2.50159  17
   2   4   0 69.5406 2.64097  15
   2   4   0 68.2627 2.62049  14
   2   4   0 60.7090 2.32001  18
  -2  -4   0 68.4758 2.68596  14
   2   4   0 66.3249 2.27880  13
   2   4   0 66.1130 2.15944   4
   2  -4   0 66.9252 2.13752   4
   2   4   0 69.3190 2.69324  11
  -2   4   0 66.9348 2.78027   8
  -2   4   0 64.8044 2.09182   7
  -2  -4   0 62.9916 2.10001   7
  -2  -4   0 69.1690 2.40177   6
   2   4   0 66.1645 2.42049   6
  -2   4   0 65.7819 1.86892   6
   2   4   0 67.4978 2.34516   5
  -2  -4   0 68.9612 2.38588   5
  -2  -4  -1 1191.41 21.5770   3
   2  -4   1 1192.32 21.3150   3
   2   4   1 1125.02 21.4034   3
  -2   4  -1 1182.18 21.4325   3
   2  -4   1 1182.68 21.8440  17
  -2  -4  -1 1185.86 21.4826  15
   2   4   1 1152.58 21.5843  15
  -2   4  -1 1163.83 21.7067  17
   2   4   1 1218.92 22.1267  14
  -2  -4  -1 1160.34 22.1335  10
   2   4   1 1211.83 22.3944  10
   2   4   1 1151.80 21.4994   7
  -2   4  -1 1196.24 21.3519   7
  -2   4  -1 1185.15 22.6777   8
  -2  -4  -1 1154.79 21.4554   7
   2  -4   1 1198.21 21.4387   7
   2  -4   1 1194.23 20.5841   6
  -2  -4  -1 1169.46 21.9330   6
   2   4   1 1182.25 22.0934   6
   2  -4   1 1160.57 21.0602   5
   2   4   1 1157.75 22.0200   5
  -2  -4  -1 1177.78 22.1172   5
  -2   4  -1 1191.64 20.5625   6
   2   4   2 272.834 6.60158   3
  -2  -4  -2 268.945 6.78794   3
   2  -4   2 276.393 6.54190   3
   2   4   2 277.988 6.63571   2
  -2   4  -2 278.612 6.75119   3
   2  -4   2 286.161 6.67187   2
   2  -4   2 281.866 6.65665   1
   2   4   2 278.268 6.64232   1
  -2  -4  -2 284.536 6.02012  15
   2  -4   2 271.130 7.34341  16
  -2  -4  -2 260.045 6.57728  17
   2  -4   2 279.632 6.45332  17
   2  -4   2 289.767 7.24067  12
   2  -4   2 280.678 6.94523  13
   2   4   2 279.844 7.33003  10
  -2  -4  -2 283.799 7.15136  10
   2   4   2 289.562 7.22041   9
   2  -4   2 284.021 6.74062   7
   2   4   2 280.222 6.81637   7
  -2   4  -2 275.260 7.41899   8
  -2   4  -2 285.829 6.09395   5
   2   4   2 278.280 7.09121   5
  -2  -4  -2 303.397 7.45306   5
  -2  -4  -2 286.234 7.11648   6
   2  -4   2 281.358 5.92978   6
   2   4   2 279.968 7.21924   6
   2  -4   2 281.824 6.01869   5
  -2  -4  -3 40.3020 2.35573   3
  -2   4  -3 40.9420 2.32649   3
   2  -4   3 40.3213 2.18179   3
  -2  -4  -3 42.2332 2.04483  17
   2  -4   3 41.2057 2.20948  15
   2  -4   3 44.1055 2.67245  16
   2   4   3 42.9435 2.16502  13
   2  -4   3 54.7141 2.65991   4
   2   4   3 44.7479 2.44276   4
   2   4   3 38.5235 2.46290  10
   2  -4   3 43.4834 2.37554   7
  -2   4  -3 36.9980 2.38910   8
   2   4   3 40.5383 2.34841   7
   2  -4   3 40.8107 1.90412   6
   2   4   3 40.5181 2.50291   6
  -2   4  -3 34.4191 1.71642   5
  -2  -4  -3 39.5807 2.48444   5
  -2  -4  -4 218.219 6.93216   3
  -2   4  -4 216.138 6.79655   3
   2  -4   4 213.240 7.15749  16
  -2   4  -4 218.617 7.06138  13
   2   4   4 210.807 6.72602   4
   2  -4   4 224.517 6.86194   4
  -2  -4  -4 221.912 7.16495   9
   2   4   4 221.735 7.09124  10
  -2   4  -4 223.033 6.71215   8
  -2   4  -4 222.350 5.73170   5
   2   4   4 219.543 7.07252   6
   2  -4   4 223.686 6.07277   6
  -2  -4  -4 222.094 7.19592   5
  -2  -4  -5 783.749 17.9550   1
   2   4   5 814.585 18.4994   6
  -2  -4  -5 808.062 18.4683   5
  -2   4  -5 805.836 18.4353  13
   2  -4   5 798.919 18.0631   4
   2   4   5 794.704 18.1003   4
  -2  -4  -5 809.082 18.5056   9
   2   4   5 800.171 18.3617  10
  -2   4  -5 817.277 17.4095   8
  -2   4  -5 798.230 18.2023   3
  -2  -4  -5 809.699 18.3720   3
  -2  -4  -5 805.193 18.0562   2
   2   4   6 17.9471 2.22905   6
  -2   4  -6 15.8843 2.14206  13
   2   4   6 13.6142 1.91741   4
   2  -4   6 14.2843 1.94421   4
  -2  -4  -6 15.3894 2.07023   5
  -2  -4  -6 22.4206 2.41540   9
   2   4   6 19.2659 2.23130  10
  -2   4  -6 16.5699 2.02990   1
  -2  -4  -6 13.4342 1.87836   1
  -2   4  -6 16.0477 2.00236   2
  -2   4  -6 17.8447 2.19069   3
  -2  -4  -6 13.3468 1.97088   3
  -2  -4  -6 16.9724 2.08525   2
   2   4   7 364.534 11.6024   6
  -2  -4  -7 352.942 11.3390   5
  -2   4  -7 352.632 11.5676  13
   2   4   7 368.519 11.5921   4
   2  -4   7 368.025 11.5369   4
   2   4   7 371.585 11.5847  10
  -2  -4  -7 342.731 11.2156   9
  -2   4  -7 363.104 11.2251   1
  -2  -4  -7 364.285 11.3186   1
  -2  -4  -7 351.073 11.1548   2
  -2  -4  -7 351.688 11.4577   3
  -2   4  -7 354.859 11.4007   3
  -2   4  -7 358.104 11.1474   2
   2   4   8-0.35817 1.15712   6
  -2   4  -8-0.71654 1.32359  13
  -2  -4  -8-0.34323 1.15071   5
   2   4   8 0.36105 1.21045   4
   2  -4   8-0.35846 1.11262   4
   2   4   8 0.34933 1.17115  10
  -2   4  -8-0.66957 1.23681   1
  -2  -4  -8 0.33787 1.13275   1
  -2  -4  -8 0.33765 1.04804   2
  -2   4  -8-0.33423 1.07979   2
  -2   4  -8 1.43651 1.20400   3
  -2  -4  -8-0.73126 1.26882   3
  -2   4  -9 226.846 9.61292  13
   2   4   9 219.304 9.56557   4
   2  -4   9 226.865 9.70799   4
  -2  -4  -9 228.148 9.42629   5
   2   4   9 236.324 9.77423   6
  -2  -4  -9 250.694 10.2177   3
  -2   4  -9 228.939 9.73987   3
   2   4   9 218.518 9.35343  10
   2   4  10 38.1584 4.18672   4
   2  -4  10 40.6236 4.25791   4
   2   4  10 52.1850 4.68089  10
   2   4  10 39.0951 4.12799   6
  -2  -4 -10 34.7762 3.76454   5
  -2  -4 -10 45.7839 4.51467   3
  -2   4 -10 39.1591 4.21613   3
  -2   5  11-0.47599 1.90737   4
  -2  -5  11-0.94462 2.11601   4
   2  -5 -11-1.36086 1.86260   5
   2   5 -11-0.44909 1.97134   1
   2   5 -11-0.45300 2.06969   2
   2  -5 -11-0.45474 1.86721   1
   2  -5 -11-0.45910 2.17672   2
   2  -5 -11 1.86484 1.67094   9
   2   5 -11-0.48914 1.80709  13
   2   5 -10 97.3614 6.48109  13
   2   5 -10 92.0485 6.12761   2
   2  -5 -10 98.6920 6.32614   2
   2  -5 -10 96.4934 6.32123   5
  -2  -5  10 93.2705 6.29322   4
  -2   5  10 110.413 6.79854   4
   2  -5 -10 93.6105 6.24991   9
   2  -5 -10 98.0872 6.34764   1
   2   5 -10 86.5390 5.97135   1
   2   5  -9 433.889 14.2895  13
   2  -5  -9 459.307 14.2431   2
   2   5  -9 444.059 13.9697   2
  -2  -5   9 454.679 14.3093   4
  -2   5   9 420.035 13.9536   4
   2  -5  -9 453.685 14.3686   5
   2  -5  -9 436.212 14.2654   9
   2   5  -9 431.584 13.8308   1
   2  -5  -9 442.691 14.0662   1
   2   5  -8 14.5923 2.43105  13
  -2  -5   8 9.56423 1.84283  18
  -2   5   8 13.3516 2.28227   4
  -2  -5   8 13.8425 2.33086   4
   2  -5  -8 7.94103 2.00210   9
   2   5  -8 9.89294 1.92362   1
   2  -5  -8 9.69331 1.99504   1
   2   5  -8 14.4855 2.23458   2
   2  -5  -8 9.01668 1.87761   2
   2  -5  -7 21.5478 2.54223   1
   2   5  -7 25.2674 2.67361   1
   2  -5  -7 19.8783 2.39958   2
   2   5  -7 20.5575 2.61567  13
   2   5  -7 25.4359 2.67862  15
  -2  -5   7 23.1567 2.53115  18
  -2   5   7 18.0949 2.34547   4
  -2  -5   7 20.2552 2.48016   4
   2  -5  -7 19.7532 2.57189   9
   2   5  -7 25.3520 2.66995   2
   2  -5  -6 570.717 14.4836   1
   2   5  -6 564.015 14.3951   1
   2   5  -6 580.596 15.0941  13
   2   5  -6 567.335 14.7681  15
  -2  -5   6 583.478 14.7503  18
  -2   5   6 573.951 14.5866   4
  -2  -5   6 558.867 14.5449   4
   2  -5  -6 535.522 14.8973   9
   2   5  -6 591.159 14.6233   2
   2  -5  -6 583.045 14.6271   2
   2  -5  -5 111.576 4.86341   1
   2   5  -5 115.500 4.89060   1
   2   5  -5 123.630 5.37408  15
  -2  -5   5 113.967 5.07400  18
   2   5  -5 115.787 5.23797  13
   2   5  -5 114.837 4.69684  12
  -2   5   5 117.571 4.96007   4
  -2  -5   5 108.383 4.77400   4
   2  -5  -5 109.738 5.20969   9
   2  -5  -5 113.191 4.89366   2
   2   5  -5 114.143 4.85839   2
   2  -5  -4 1503.43 28.9621   1
   2   5  -4 1469.88 28.8614   1
   2   5  -4 1513.91 29.9275  15
   2   5  -4 1527.25 28.1497  16
  -2  -5   4 1453.25 29.5397  18
   2  -5  -4 1530.79 28.2117  13
   2   5  -4 1469.73 29.4923  13
  -2  -5   4 1442.55 28.8552   4
  -2   5   4 1516.23 28.9625   4
   2   5  -4 1491.02 29.0130  12
   2  -5  -4 1516.61 29.8714   9
   2  -5  -4 1526.17 28.9952   2
   2   5  -4 1491.95 28.8755   2
  -2   5   3 0.92426 0.62970   2
  -2  -5   3 0.69865 0.57148   1
   2   5  -3-0.12892 0.54184   1
  -2   5   3 1.17659 0.61474   1
   2  -5  -3-0.13161 0.54041   1
   2  -5  -3 0.13109 0.56333   2
   2   5  -3-0.12828 0.57473   2
  -2  -5   3 0.45744 0.61482   2
   2   5  -3-0.18691 0.66992  15
  -2  -5   3 0.17127 0.59435  18
  -2  -5   3 1.00684 0.60144  16
   2   5  -3 0.15886 0.56940  13
   2  -5  -3 0.29193 0.48548  13
  -2   5   3-0.08657 0.47185  13
   2   5  -3-0.11301 0.55462   4
  -2   5   3 1.41749 0.64289   4
  -2  -5   3 0.50889 0.50981   4
   2  -5  -3 0.23064 0.55646   4
   2   5  -3 0.47323 0.59968  12
  -2   5   3 0.27474 0.43423   8
   2  -5  -3 0.17456 0.60579   9
  -2  -5   3 0.30525 0.49099   6
  -2  -5   2 4.06560 0.68045   2
  -2   5   2 4.28183 0.68296   1
  -2   5   2 4.02238 0.67423   2
   2  -5  -2 4.00739 0.66606   1
  -2  -5   2 5.21039 0.75081   1
   2   5  -2 5.50785 0.72645   2
   2  -5  -2 5.14832 0.75803   2
   2   5  -2 5.25897 0.71619   1
  -2  -5   2 5.18230 0.90646  18
  -2  -5   2 4.63114 0.70030  16
   2   5  -2 5.86116 0.91686  18
   2   5  -2 5.04419 0.97043  15
   2   5  -2 6.04843 0.90212  13
  -2   5   2 3.12324 0.50334  13
  -2   5   2 4.81264 0.52463  14
   2  -5  -2 4.47004 0.60000  13
  -2  -5   2 3.39342 0.72522  13
  -2  -5   2 6.63135 0.98700  14
  -2   5   2 4.63278 0.71833   4
   2  -5  -2 5.74317 0.78385   4
  -2  -5   2 4.94107 0.73739   4
   2   5  -2 5.16361 0.70288   4
   2   5  -2 5.60929 0.57813   5
   2  -5  -2 4.73081 0.68603  12
   2   5  -2 4.61234 0.86043  12
   2   5  -2 6.56985 0.92689  11
  -2  -5   2 5.94110 0.89606  11
  -2   5   2 5.31320 0.78349   8
   2  -5  -2 4.06513 0.87389   9
  -2  -5   2 6.82210 0.99539   8
  -2  -5   2 4.16869 0.66503   6
   2  -5  -1 157.729 3.96531   2
   2   5  -1 144.856 3.92951   1
   2  -5  -1 151.967 3.93150   1
   2   5  -1 139.408 3.87006   2
  -2   5   1 156.860 4.77837  17
  -2  -5   1 151.180 4.75704  14
   2   5  -1 156.778 4.99440  15
   2  -5  -1 150.947 3.67603  14
   2   5  -1 146.324 4.42832  18
  -2  -5   1 151.044 4.62886  18
   2  -5  -1 150.651 3.62584  13
   2   5  -1 146.491 4.25406  13
   2  -5  -1 152.288 4.28785  12
  -2  -5   1 154.266 4.15984  13
   2   5  -1 147.660 3.83033   4
  -2   5   1 141.147 3.84228   4
   2  -5  -1 149.129 3.83223   4
  -2  -5   1 147.530 3.87846   4
   2   5  -1 155.848 4.65320  11
  -2  -5   1 153.238 4.47089  11
   2   5  -1 163.495 4.93713  12
  -2   5   1 149.385 3.86855  10
  -2   5   1 151.744 4.67325   8
   2  -5  -1 149.490 4.47080   9
   2  -5  -1 153.462 4.61061   8
  -2  -5   1 156.150 3.86439   5
   2   5  -1 155.933 4.18445   6
   2   5  -1 152.468 3.77716   5
  -2  -5   1 155.199 4.09979   6
  -2   5   0 929.617 17.6147   3
  -2  -5   0 989.746 17.6962   3
  -2   5   0 968.639 18.8569  17
  -2  -5   0 996.600 18.7876  15
   2   5   0 976.420 18.8163  14
   2   5   0 971.680 18.9988  15
   2   5   0 963.662 18.2995  18
  -2  -5   0 974.689 19.0194  14
   2  -5   0 957.900 18.7348  12
   2   5   0 948.881 17.9575  13
   2  -5   0 918.838 17.5853   4
   2   5   0 996.133 17.6513   4
  -2   5   0 985.409 16.9548  10
   2   5   0 1016.56 19.0743  12
   2   5   0 1006.07 19.0603  11
  -2  -5   0 966.384 18.6870  10
  -2   5   0 961.570 17.5261   7
  -2   5   0 973.961 19.2855   8
   2  -5   0 987.643 19.0713   8
  -2  -5   0 984.897 17.6206   7
  -2  -5   0 972.704 18.2445   5
  -2  -5   0 977.893 18.2195   6
   2   5   0 944.849 18.1756   5
  -2   5   0 963.071 17.1748   6
   2   5   0 981.983 18.3842   6
   2   5   1 6.64653 0.72424   3
  -2   5  -1 4.66561 0.59343   3
  -2  -5  -1 6.69351 0.74202   3
   2  -5   1 4.48867 0.61853   3
   2  -5   1 4.41786 0.74488  17
   2   5   1 5.83890 0.62495  18
  -2  -5  -1 7.33103 0.85315  15
   2   5   1 6.63121 0.90002  14
   2  -5   1 5.41671 0.71847  13
  -2  -5  -1 5.47909 0.84944   5
   2   5   1 6.20159 0.84389   5
   2   5   1 5.34379 0.84301  10
  -2  -5  -1 7.05840 0.93784  10
   2  -5   1 5.18727 0.85521  12
   2  -5   1 4.20808 0.83014   8
  -2   5  -1 6.37343 0.98940   8
   2   5   1 5.69557 0.86094   9
  -2   5  -1 5.88620 0.67344   7
  -2  -5  -1 6.99910 0.73639   7
   2  -5   1 5.18875 0.38786   6
  -2   5  -1 6.58334 0.42560   6
   2   5   1 4.15065 0.60832   7
   2   5   1 7.64270 0.91208   6
   2  -5   1 4.02209 0.56271   7
  -2  -5  -1 6.57656 0.84596   6
   2  -5   2 102.461 3.34248   2
   2   5   2 98.9762 3.34535   2
   2  -5   2 98.3551 3.22949   3
   2   5   2 105.961 3.39782   3
  -2  -5  -2 107.392 3.56009   3
  -2   5  -2 106.010 3.45723   3
   2  -5   2 107.510 3.40831   1
   2   5   2 104.715 3.41700   1
   2  -5   2 97.7459 4.04744  16
  -2  -5  -2 98.1791 3.15476  15
   2   5   2 107.270 2.73682  18
   2  -5   2 106.323 3.90517  15
  -2  -5  -2 97.1779 3.60890  17
   2  -5   2 108.924 3.61103  17
   2  -5   2 106.637 3.66106  13
   2  -5   2 105.774 3.51187   4
   2   5   2 104.092 3.51879   4
   2   5   2 107.481 4.06463  10
  -2   5  -2 113.919 4.33592   8
   2  -5   2 102.753 3.38975   7
   2   5   2 102.679 3.49040   7
   2  -5   2 106.091 2.65918   6
   2   5   2 104.499 3.90550   6
   2  -5   2 104.367 2.83911   5
  -2  -5  -2 109.313 4.04599   5
  -2  -5  -3 194.857 5.79575   3
   2  -5   3 185.617 5.33801   3
  -2   5  -3 188.399 5.64156   3
  -2  -5  -3 185.237 5.41612  17
   2  -5   3 189.659 5.69652  15
   2  -5   3 188.618 6.28541  16
   2  -5   3 183.544 5.17414  17
   2   5   3 188.338 5.21218  13
   2  -5   3 193.402 5.68796   4
   2   5   3 190.044 5.69513   4
   2   5   3 196.105 6.30441  10
  -2   5  -3 179.351 6.07881   8
   2  -5   3 184.450 5.54646   7
   2   5   3 198.281 5.79287   7
  -2   5  -3 182.399 4.58777   5
   2   5   3 197.572 6.19821   6
  -2  -5  -3 192.802 6.25721   5
  -2   5  -4 263.286 7.77842   3
  -2  -5  -4 278.359 8.03935   3
   2  -5   4 262.535 8.34885  16
  -2   5  -4 281.443 8.25016  13
   2   5   4 266.946 7.84714   4
   2  -5   4 281.415 7.91848   4
   2   5   4 273.557 8.37769  10
  -2  -5  -4 275.626 8.45621   9
  -2   5  -4 276.676 8.07078   8
   2  -5   4 282.419 7.90206   7
   2   5   4 272.909 8.27103   6
  -2  -5  -4 276.109 8.39774   5
  -2  -5  -5 574.152 14.4311   5
   2   5   5 567.343 14.3955   6
  -2   5  -5 601.255 14.4777  13
   2   5   5 551.891 13.8810   4
   2  -5   5 561.474 13.8970   4
  -2  -5  -5 562.578 14.4235   9
   2   5   5 550.029 14.2876  10
  -2   5  -5 560.548 13.5539   8
  -2  -5  -5 563.287 14.0424   3
  -2   5  -5 561.142 13.9387   3
   2   5   6 212.487 8.09993   6
  -2  -5  -6 226.408 8.26279   5
  -2   5  -6 207.687 7.91933  13
   2   5   6 219.898 7.94595   4
   2  -5   6 207.968 7.77297   4
  -2  -5  -6 218.487 8.17469   9
   2   5   6 217.409 8.17847  10
  -2  -5  -6 225.171 8.10704   3
  -2   5  -6 215.927 7.89398   3
  -2  -5  -6 226.246 7.88781   2
  -2  -5  -6 216.319 7.74527   1
  -2   5  -7 267.108 9.33431   1
  -2  -5  -7 284.170 9.63480   1
   2  -5   7 297.180 9.75666  18
  -2   5  -7 254.466 9.63781  13
   2   5   7 272.395 9.74628   4
   2  -5   7 271.581 9.65569   4
   2   5   7 264.410 9.68532  10
  -2  -5  -7 268.921 9.79588   9
  -2  -5  -7 278.672 9.87254   5
   2   5   7 277.984 9.93157   6
  -2   5  -7 297.200 9.73233   2
  -2  -5  -7 275.150 9.75829   3
  -2   5  -7 260.485 9.51155   3
  -2  -5  -7 280.700 9.59613   2
  -2   5  -8 0.72752 1.12925  13
  -2  -5  -8-0.35735 1.28092   5
   2   5   8 3.96343 1.64632   4
   2  -5   8 3.92817 1.63167   4
   2   5   8 2.16124 1.44353  10
   2   5   8 1.10212 1.18703   6
  -2  -5  -8 0.73041 1.22454   3
  -2   5  -8 0.71593 1.20028   3
  -2   5  -9 82.3931 5.68523  13
   2   5   9 92.6272 5.95324  10
  -2  -5  -9 94.2064 5.93016   5
   2   5   9 81.0686 5.64618   6
   2   5   9 85.3988 5.76498   4
   2  -5   9 95.9947 6.04294   4
  -2  -5  -9 84.3603 5.77343   3
  -2   5  -9 90.1852 5.91824   3
   2   5  10 77.0829 5.74462  10
   2   5  10 82.8650 6.03837   4
   2  -5  10 77.2738 5.85677   4
  -2  -5 -10 86.9040 5.97108   5
   2   5  10 82.5027 5.99584   6
  -2  -5 -10 80.2584 5.91859   3
  -2   5 -10 90.4686 6.27271   3
  -2   6  11 0.94496 1.89343   4
   2  -6 -11 1.40551 1.67932   5
   2  -6 -11 2.40729 1.92940   9
   2   6 -11 2.67128 1.95444   1
   2  -6 -11 0.45193 1.81111   1
   2   6 -11 1.79667 1.93028   2
   2  -6 -11 0.91239 1.82818   2
   2   6 -10-0.45444 1.57703  13
   2  -6 -10-0.87409 1.56640   5
  -2   6  10-0.42918 1.84426   4
  -2   6  10 0.88381 1.53354  10
   2  -6 -10 0.44810 1.55505   9
   2   6 -10 0.40773 1.59245   2
   2   6 -10-1.22121 1.63119   1
   2  -6 -10-1.65222 1.69604   1
   2  -6 -10-0.41407 1.74022   2
   2   6  -9 326.079 12.0255  13
   2  -6  -9 336.246 11.7207   2
   2   6  -9 315.792 11.4135   2
  -2   6   9 333.258 11.8285   4
  -2  -6   9 312.625 11.5283   4
   2  -6  -9 338.682 12.1027   5
   2  -6  -9 324.207 12.0931   9
   2   6  -9 327.488 11.5923   1
   2  -6  -9 320.182 11.5238   1
   2   6  -8 0.37097 1.37062  13
  -2  -6   8 0.32855 1.01992  18
  -2   6   8 1.01838 1.09680   4
  -2  -6   8 1.67756 1.37774   4
   2  -6  -8-0.37498 1.21153   9
   2   6  -8 0.65502 1.09813   1
   2  -6  -8 3.32675 1.49050   1
   2  -6  -8 2.32538 1.36412   2
   2   6  -8 2.61556 1.34256   2
   2  -6  -7 47.5139 3.55553   1
   2   6  -7 36.4740 3.17689   1
   2   6  -7 36.9274 3.41705  13
  -2  -6   7 40.3825 3.44848  18
   2   6  -7 42.3624 3.48870  15
  -2  -6   7 40.3774 3.37924   4
  -2   6   7 43.8334 3.51083   4
   2  -6  -7 34.7040 3.36012   9
   2  -6  -7 44.3937 3.50329   2
   2   6  -7 34.7927 3.09613   2
   2   6  -6 1.13996 0.98904  13
   2   6  -6 0.56413 1.01099  15
  -2  -6   6 0.27354 0.84909  18
  -2   6   6 1.49960 0.97620   4
  -2  -6   6 1.96521 1.05564   4
   2  -6  -6 0.59669 0.88665   9
   2   6  -6-0.24403 0.87468   2
   2  -6  -6-0.24855 0.80303   2
   2   6  -6 0.72980 0.75513   1
   2  -6  -6 0.74276 0.85923   1
   2  -6  -5 27.1135 2.30992   1
   2   6  -5 28.0222 2.35393   1
   2   6  -5 26.9581 2.56162  15
  -2  -6   5 28.1653 2.56283  18
   2   6  -5 26.8621 2.47952  13
   2   6  -5 28.8388 2.37609  12
  -2  -6   5 25.1899 2.22466   4
  -2   6   5 26.9948 2.30021   4
   2  -6  -5 27.7941 2.66290   9
   2   6  -5 29.6696 2.36271   2
   2  -6  -5 27.1567 2.35777   2
   2  -6  -4 232.937 6.95455   1
   2   6  -4 241.434 7.01206   1
  -2  -6   4 237.338 6.84352  16
   2   6  -4 231.997 7.75816  15
  -2  -6   4 233.106 7.60299  18
   2   6  -4 234.005 7.45724  13
  -2   6   4 233.415 6.89657   4
  -2  -6   4 238.836 6.94461   4
   2   6  -4 218.616 7.16547  12
   2  -6  -4 235.466 7.69757   9
   2  -6  -4 224.460 6.86566   2
   2   6  -4 225.866 6.83526   2
  -2  -6   3 2.76966 0.71485  16
  -2  -6   3 2.06647 0.82586  18
   2   6  -3 3.10163 0.96376  15
   2   6  -3 2.30454 0.80911  13
   2   6  -3 1.79354 0.66017   4
  -2   6   3 3.71088 0.78733   4
   2  -6  -3 2.87164 0.76461   4
  -2  -6   3 3.14887 0.75841   4
   2   6  -3 1.79182 0.78782  12
   2   6  -3 2.19524 0.84419  11
  -2   6   3 2.23376 0.64237   8
   2  -6  -3 2.97102 0.92746   9
   2   6  -3 3.29781 0.75521   2
   2  -6  -3 2.48327 0.73272   1
   2   6  -3 1.91390 0.67786   1
   2  -6  -3 2.99041 0.77407   2
  -2   6   3 3.50669 0.79891   1
  -2   6   3 4.59203 0.87398   2
   2   6  -2 57.0934 2.33365   2
   2  -6  -2 57.0880 2.38143   2
   2  -6  -2 64.6113 2.50433   1
  -2   6   2 55.7654 2.29480   1
  -2  -6   2 55.7911 2.33355   1
  -2  -6   2 57.4424 2.25554   2
  -2   6   2 54.1308 2.26033   2
   2   6  -2 63.5333 2.45435   1
   2   6  -2 55.3569 3.11579  15
  -2   6   2 56.7386 2.02332  14
  -2  -6   2 59.0713 3.03562  14
  -2  -6   2 55.5000 2.91426  18
   2   6  -2 58.2588 2.71682  13
   2  -6  -2 59.0293 2.03500  13
   2  -6  -2 58.4193 2.41372  12
  -2  -6   2 56.3376 2.55707  13
   2  -6  -2 55.0841 2.27842   4
   2   6  -2 58.1707 2.26686   4
  -2  -6   2 60.1322 2.37252   4
  -2   6   2 58.2677 2.38627   4
   2   6  -2 55.8534 2.99333  12
   2   6  -2 58.6074 2.82496  11
  -2   6   2 54.7546 2.52988  10
   2  -6  -2 56.3404 2.87711   9
  -2   6   2 54.0532 2.60467   8
   2  -6  -2 51.2203 2.55803   8
   2   6  -2 55.8602 1.89616   5
  -2  -6   2 58.0449 2.29717   6
   2  -6  -1 1.28348 0.39422   1
   2   6  -1 0.75546 0.39440   2
   2  -6  -1 0.97820 0.40124   2
   2   6  -1 1.04973 0.38692   1
   2   6  -1 0.97763 0.61964  15
  -2  -6   1 1.54874 0.65574  15
  -2  -6   1 0.52948 0.48932  18
   2   6  -1 0.82993 0.55227  18
   2   6  -1 1.36212 0.52334  13
  -2  -6   1 1.81925 0.50930  13
  -2  -6   1 0.44479 0.56387  14
   2  -6  -1 0.95297 0.30529  13
   2  -6  -1 1.24496 0.40486  14
  -2   6   1 0.93083 0.36764   4
  -2  -6   1 0.98031 0.39219   5
  -2  -6   1 1.51765 0.40136   4
   2  -6  -1 1.24084 0.41413   4
   2   6  -1 0.73894 0.43019   5
   2   6  -1 1.41098 0.41475   4
  -2  -6   1 0.58357 0.47954  11
  -2   6   1 1.11459 0.41078  10
   2  -6  -1 1.30759 0.54388  12
   2   6  -1 1.35711 0.60448  12
   2   6  -1 0.77959 0.50776  11
   2  -6  -1 0.82764 0.52998   9
   2  -6  -1 0.37928 0.49407   8
  -2   6   1 0.28265 0.52238   8
   2   6  -1 1.53519 0.48579   6
  -2  -6   1 0.97937 0.41403   6
  -2   6   0 1596.37 27.8196   3
  -2  -6   0 1537.03 27.8800   3
   2   6   0 1583.79 28.7478  18
  -2  -6   0 1616.12 29.4904  15
   2  -6   0 1604.69 29.9317  17
   2   6   0 1580.93 29.8144  15
  -2  -6   0 1627.93 29.0177  18
  -2  -6   0 1529.40 29.6313  14
  -2   6   0 1588.24 29.5537  17
   2  -6   0 1564.65 29.4037  12
   2   6   0 1490.00 28.2529  13
   2  -6   0 1627.32 27.8411   4
   2   6   0 1547.21 27.8414   4
   2   6   0 1529.87 28.5731   9
   2   6   0 1642.19 29.6738  11
  -2   6   0 1604.48 27.4339  10
   2   6   0 1588.17 29.6641  12
  -2  -6   0 1576.28 29.2380  10
  -2  -6   0 1525.53 27.8381   7
  -2   6   0 1584.29 30.0556   8
  -2   6   0 1587.44 27.7793   7
  -2  -6   0 1611.79 28.6727   6
   2   6   0 1607.16 28.5957   5
   2   6   0 1589.34 28.7992   6
  -2  -6   0 1594.81 28.7064   5
  -2   6   0 1602.29 27.3912   6
   2  -6   1 35.6065 1.55567   3
   2   6   1 36.3790 1.61672   3
  -2  -6  -1 32.5771 1.63179   3
  -2   6  -1 37.7508 1.65150   3
   2  -6   1 31.0932 2.02870  17
  -2  -6  -1 35.6315 1.99021  15
   2   6   1 31.8561 1.61266  18
   2  -6   1 36.2578 1.80424  13
  -2  -6  -1 38.1565 2.24967  14
   2   6   1 33.4444 1.96739   9
   2   6   1 36.4870 2.09496  12
   2   6   1 39.0236 2.27323  10
  -2   6  -1 39.3646 1.63154   7
  -2  -6  -1 35.7129 1.65292   7
  -2   6  -1 34.4327 2.34539   8
   2  -6   1 32.1020 1.50200   7
   2   6   1 39.4897 1.71060   7
   2   6   1 33.0533 1.93857   6
   2   6   1 35.1948 2.00864   5
  -2  -6  -1 35.6071 1.95505   6
  -2  -6  -1 35.2782 2.03467   5
   2  -6   2 65.2637 2.59450   2
   2   6   2 72.3811 2.70141   2
  -2  -6  -2 72.9208 2.84113   3
   2   6   2 70.5048 2.64485   3
   2  -6   2 68.9195 2.54298   3
  -2   6  -2 61.3496 2.63788   3
   2  -6   2 64.3891 2.59914   1
   2   6   2 74.0386 2.72672   1
   2  -6   2 68.3212 3.45509  16
  -2  -6  -2 73.0428 2.79486  15
  -2  -6  -2 72.0219 3.23415  17
   2  -6   2 67.3281 3.00199  17
   2  -6   2 62.0244 2.79062  13
   2   6   2 70.7325 3.35653  10
   2   6   2 73.4685 2.93025  12
   2   6   2 73.7816 3.27085   6
  -2  -6  -2 72.1271 3.31320   5
   2  -6   2 68.7716 2.63200   7
   2   6   2 74.2000 2.82773   7
  -2   6  -2 66.1671 3.48404   8
   2   6   2 69.4708 2.76280   4
   2  -6   2 68.8375 2.71704   4
  -2  -6  -3 75.6861 3.35738   3
  -2   6  -3 73.9862 3.30491   3
  -2  -6  -3 80.1837 3.47383  17
   2  -6   3 79.7678 3.94175  16
   2  -6   3 78.9174 3.29014  17
   2  -6   3 74.6528 3.28850   4
   2   6   3 82.8039 3.43663   4
   2   6   3 75.4142 3.77893  10
   2   6   3 76.2354 3.32558   7
  -2   6  -3 76.5340 3.88366   8
   2  -6   3 82.9099 3.35351   7
  -2  -6  -3 82.5992 3.92878   5
   2   6   3 81.7687 3.80522   6
  -2  -6  -4 868.845 18.3991   3
  -2   6  -4 859.553 18.2516   3
   2  -6   4 849.072 19.1658  16
  -2   6  -4 836.477 18.6555  13
   2  -6   4 859.263 18.1594   4
   2   6   4 830.120 18.1427   4
  -2  -6  -4 827.243 19.0131   9
   2   6   4 828.968 19.1003  10
   2  -6   4 907.303 18.2726   7
   2   6   4 897.677 18.4302   7
  -2   6  -4 809.493 18.6142   8
   2   6   4 846.041 18.8704   6
  -2  -6  -4 869.614 19.1393   5
  -2  -6  -5 46.4631 3.17312   3
  -2   6  -5 52.4512 3.29074   3
   2  -6   5 52.4098 3.61109  16
  -2   6  -5 44.3285 3.23255  13
   2   6   5 47.1304 3.13954   4
   2  -6   5 55.5632 3.36643   4
   2   6   5 53.9069 3.61951  10
  -2  -6  -5 44.8707 3.37969   9
  -2   6  -5 53.4367 3.32956   8
   2   6   5 50.8633 3.46530   6
  -2  -6  -5 50.3099 3.50806   5
  -2   6  -6 345.521 10.7009  13
   2  -6   6 334.486 10.3403   4
   2   6   6 340.231 10.4637   4
  -2  -6  -6 330.776 10.7669   9
   2   6   6 335.171 10.8014  10
   2   6   6 354.557 11.0137   6
  -2  -6  -6 333.193 10.7294   5
  -2   6  -6 337.152 10.3712   3
  -2  -6  -6 323.661 10.3179   3
  -2  -6  -7 0.31784 1.10297   3
  -2   6  -7-0.30841 1.13939   3
   2  -6   7-0.31378 1.01372  18
  -2   6  -7 0.32614 1.01231  13
   2   6   7 0.94002 1.08737   4
   2  -6   7-0.30974 1.03843   4
  -2  -6  -7-0.33298 1.15553   5
   2   6   7-0.33301 1.19354  10
  -2  -6  -7-0.33699 1.08869   9
   2   6   7 0.33362 1.11849   6
  -2   6  -8 23.2574 3.06565  13
   2   6   8 26.9148 3.11763   4
   2  -6   8 23.8042 3.02086   4
   2   6   8 27.1168 3.15533  10
  -2  -6  -8 29.3205 3.27316   5
   2   6   8 36.3635 3.66175   6
  -2   6  -8 25.5821 3.05439   3
  -2  -6  -8 28.8518 3.23843   3
  -2   6  -9 215.354 9.47851  13
   2   6   9 214.453 9.39646   4
   2  -6   9 206.002 9.21602   4
  -2  -6  -9 210.177 9.31761   5
   2   6   9 210.199 9.45080   6
  -2  -6  -9 225.319 9.63428   3
  -2   6  -9 222.163 9.43646   3
   2   6   9 219.330 9.55070  10
   2   6  10 141.789 7.90345   4
   2   6  10 132.602 7.58759  10
  -2  -6 -10 147.695 7.93992   5
   2   6  10 136.031 7.73787   6
  -2  -6 -10 135.536 7.77478   3
  -2   7  10 16.1229 2.88738  10
   2  -7 -10 23.9133 3.54200   5
   2  -7 -10 23.5315 3.37714   9
   2   7 -10 22.9564 3.41065  13
   2   7  -9 276.038 11.0836  13
  -2   7   9 300.923 11.0239   4
   2  -7  -9 296.611 11.3943   5
  -2   7   9 281.425 11.0289  10
   2  -7  -9 300.536 11.5542   9
  -2  -7   9 290.864 10.8177  18
   2   7  -8 185.769 8.32509  13
  -2   7   8 193.595 8.14684   4
   2  -7  -8 181.145 8.35581   5
  -2   7   8 196.483 8.49002  10
   2  -7  -8 178.582 8.31262   9
  -2  -7   8 181.550 8.04182  18
   2   7  -7 337.604 10.7056   1
   2   7  -7 344.157 11.3908  13
  -2  -7   7 346.372 11.3378  18
   2   7  -7 341.371 11.3044  15
  -2   7   7 358.587 11.0806   4
   2  -7  -7 330.399 11.5294   9
   2   7  -7 344.894 10.7882   2
   2   7  -6 9.28321 1.77000  13
  -2  -7   6 11.6911 1.93090  18
   2   7  -6 13.2478 2.02498  15
  -2   7   6 8.16596 1.49570   4
   2  -7  -6 6.53281 1.50932   9
   2   7  -6 11.5917 1.73822   2
   2  -7  -6 10.1115 1.71893   2
   2  -7  -6 8.83730 1.60905   1
   2   7  -6 8.66112 1.50182   1
   2  -7  -5 22.1107 2.11942   1
   2   7  -5 19.8328 1.99632   1
   2   7  -5 25.1408 2.57810  15
  -2  -7   5 22.1017 2.38938  18
   2   7  -5 20.9244 2.17970  12
   2   7  -5 27.1963 2.50971  13
  -2   7   5 23.4254 2.13496   4
   2  -7  -5 23.6764 2.54044   9
   2  -7  -5 24.2434 2.18173   2
   2   7  -5 26.1420 2.23348   2
   2   7  -4 311.940 8.20862   1
   2  -7  -4 291.529 8.06866   1
   2   7  -4 285.112 9.23239  15
  -2  -7   4 289.996 9.16536  18
  -2  -7   4 291.080 8.11086  16
   2   7  -4 302.602 8.83002  13
  -2   7   4 301.570 8.14616   4
   2   7  -4 303.110 8.99464  12
  -2   7   4 296.657 8.65789  10
   2  -7  -4 294.016 9.07965   9
   2  -7  -4 292.399 8.09120   2
   2   7  -4 298.567 8.08807   2
   2   7  -3 1.82312 0.95800  15
  -2  -7   3 1.14486 0.64150  16
  -2  -7   3 1.43420 0.84156  18
   2   7  -3 0.85082 0.66496  13
  -2   7   3 1.64599 0.67153   4
   2   7  -3 2.66238 0.84370  11
  -2   7   3 1.58749 0.79227  10
   2   7  -3 1.81032 0.80631  12
   2  -7  -3 0.59056 0.66033   9
   2  -7  -3 1.92563 0.70941   2
   2  -7  -3 0.64503 0.56670   1
   2   7  -3 1.00451 0.60626   1
   2   7  -3 1.37323 0.58164   2
   2   7  -2 77.0795 2.84738   1
  -2  -7   2 72.6108 3.57729  18
   2   7  -2 86.1234 4.13786  15
  -2  -7   2 76.6716 3.75887  14
  -2  -7   2 75.4043 3.12813  13
   2   7  -2 82.0972 3.36487  13
  -2   7   2 81.1758 2.88705   4
   2   7  -2 80.0500 3.48369  11
   2   7  -2 83.0507 3.86558  12
  -2   7   2 77.4632 3.15442  10
   2  -7  -2 85.4225 3.69146   9
  -2   7   2 85.0000 3.52536   8
   2  -7  -2 84.2164 3.38250   8
   2   7  -2 76.1502 2.82714   2
   2   7  -1 9.61234 0.81919   2
   2   7  -1 9.99777 0.84737   1
   2   7  -1 8.02735 1.29397  15
   2  -7  -1 9.76959 1.00037  14
  -2  -7   1 11.8278 1.34670  18
  -2  -7   1 8.23700 0.91349  13
   2   7  -1 8.57839 0.95890  13
  -2  -7   1 10.7782 1.39149  14
   2  -7  -1 9.82763 1.17909  12
  -2   7   1 9.36736 0.81458   4
  -2   7   1 6.86921 0.83981  10
   2   7  -1 9.76176 1.18187  11
   2   7  -1 10.3395 1.32815  12
  -2   7   1 8.48646 1.20676   8
   2  -7  -1 9.08282 1.14506   9
   2   7  -1 9.68357 0.88545   5
   2   7  -1 9.37508 0.98558   6
  -2  -7   1 9.62910 0.88961   5
  -2  -7   1 8.02133 0.87417   6
  -2   7   0 536.970 10.2005   3
   2   7   0 548.262 10.7484  13
   2  -7   0 538.493 12.5765  17
  -2  -7   0 543.790 12.3141  14
   2   7   0 531.898 11.3657  18
  -2  -7   0 532.215 11.5516  18
   2   7   0 546.884 12.5208  15
   2   7   0 533.559 12.0642  11
   2   7   0 518.895 12.1873  12
   2   7   0 531.189 11.1027   9
   2  -7   0 506.247 11.1170   9
  -2   7   0 555.595 12.7912   8
  -2  -7   0 537.668 11.1886   5
   2   7   0 531.039 11.0985   5
  -2  -7   0 521.553 11.1032   6
   2   7   0 538.487 11.2657   6
  -2  -7  -1 2275.75 39.6268   3
  -2   7  -1 2240.72 39.4137   3
   2  -7   1 2256.21 41.6118  17
  -2  -7  -1 2328.48 41.0108  15
   2   7   1 2273.49 39.9005  18
  -2  -7  -1 2238.80 41.5255  14
   2   7   1 2247.86 39.4992  13
   2   7   1 2296.84 40.8201   9
   2   7   1 2250.93 41.1662  12
   2   7   1 2267.31 41.4696  10
  -2   7  -1 2246.84 42.2818   8
   2   7   1 2207.74 39.6171   7
  -2  -7  -1 2264.28 40.5486   6
   2   7   1 2247.49 40.7551   6
  -2  -7  -1 2247.42 40.9756   5
   2   7   1 2248.94 40.6867   5
  -2   7  -2 123.139 3.85644   3
  -2  -7  -2 138.377 4.13991   3
   2  -7   2 123.218 5.01308  16
  -2  -7  -2 124.570 4.78196  17
   2  -7   2 117.356 4.48974  17
   2  -7   2 126.900 4.25200  13
   2   7   2 120.969 4.80467  10
   2   7   2 127.208 4.33488  12
   2   7   2 129.818 4.64201   6
  -2  -7  -2 133.824 4.83974   5
  -2   7  -2 120.981 5.06175   8
   2   7   2 126.130 3.93211   7
   2   7   2 133.262 4.05705   4
  -2   7  -3 261.821 7.05560   3
  -2  -7  -3 265.589 7.19495   3
  -2  -7  -3 267.713 7.65123  17
   2  -7   3 266.241 8.24549  16
   2  -7   3 263.367 7.32464  17
   2   7   3 263.138 7.08360   4
   2   7   3 271.658 8.17120  10
   2   7   3 266.553 7.14342   7
  -2   7  -3 253.702 8.17881   8
   2   7   3 269.391 7.89541   6
  -2  -7  -3 258.614 7.96884   5
  -2  -7  -4 77.5978 3.75071   3
  -2   7  -4 77.3299 3.66210   3
   2  -7   4 76.3557 4.25634  16
  -2   7  -4 78.0401 3.97714  13
   2   7   4 81.0401 3.75898   4
   2   7   4 80.4839 4.29096  10
  -2  -7  -4 76.0835 4.20586   9
  -2   7  -4 84.7385 4.38354   8
   2   7   4 87.9628 3.89212   7
   2   7   4 73.8432 3.97231   6
  -2  -7  -4 79.3767 4.27074   5
  -2   7  -5 45.2471 3.05753   3
  -2  -7  -5 47.0688 3.16042   3
   2  -7   5 45.1626 3.46694  16
  -2   7  -5 44.4439 3.26836  13
   2   7   5 54.6045 3.34711   4
   2   7   5 48.2039 3.48435  10
  -2  -7  -5 47.5540 3.49782   9
   2   7   5 50.6800 3.25861   7
  -2   7  -5 47.6708 3.34009   8
  -2  -7  -5 52.4477 3.63559   5
   2   7   5 47.7873 3.41356   6
  -2  -7  -6 22.2788 2.43661   3
  -2   7  -6 23.7933 2.49430   3
   2  -7   6 26.8406 2.82841  18
  -2   7  -6 22.5063 2.53227  13
   2   7   6 19.9879 2.35506   4
   2   7   6 16.3427 2.33938  10
  -2  -7  -6 18.7484 2.49872   9
   2   7   6 21.3646 2.56886   6
  -2  -7  -6 24.0851 2.69226   5
   2  -7   7 1232.86 27.3762  18
  -2   7  -7 1144.09 26.8979  13
   2   7   7 1209.09 26.8182   4
  -2  -7  -7 1166.06 27.4032   9
   2   7   7 1197.02 27.3833  10
  -2  -7  -7 1210.21 26.9559   3
   2   7   7 1219.75 27.4170   6
  -2  -7  -7 1199.52 27.5321   5
  -2   7  -8 386.112 12.9879  13
   2   7   8 401.922 12.8802   4
   2   7   8 394.066 13.1111  10
   2  -7   8 425.761 13.1522  18
   2   7   8 370.340 12.8004   6
  -2  -7  -8 391.021 13.1367   5
   2   7   9 0.84263 1.30789  10
   2   7   9 2.41977 1.49007   4
  -2  -7  -9 1.67539 1.63601   5
  -2   7  -9 0.83145 1.58051  13
   2   7   9 0.84564 1.41770   6
   2   7  10-0.45875 1.64417  10
  -2  -7 -10-0.45235 1.62125   5
   2   7  10 2.30631 1.89397   6
  -2   8  10-0.45441 1.62864  10
   2  -8 -10 0.46502 1.50230   5
   2  -8 -10-0.95016 1.59275   9
   2   8 -10-0.46413 1.81274  13
   2   8  -9 7.61850 2.15185  13
   2  -8  -9 15.9145 2.86309   5
  -2   8   9 9.50539 2.43403  10
   2  -8  -9 8.78891 2.33549   9
  -2  -8   9 10.6515 2.21384  18
   2   8  -8 1.14652 1.28129  13
   2  -8  -8-0.78944 1.11844   5
  -2   8   8-0.37137 1.19979  10
   2  -8  -8-1.20533 1.29800   9
  -2  -8   8-0.36810 1.14257  18
  -2   8   7 34.6081 3.33392  10
   2   8  -7 32.1256 3.25309  13
   2  -8  -7 34.7901 3.49493   9
   2   8  -7 32.8798 3.38464  15
  -2  -8   7 29.9449 3.14249  18
  -2   8   6 175.392 7.26937  10
   2   8  -6 178.119 7.04195  12
   2   8  -6 187.618 7.50564  13
   2  -8  -6 163.812 7.41411   9
   2   8  -6 188.861 7.79824  15
  -2  -8   6 186.303 7.67880  18
  -2   8   5 7.65856 1.50504  10
   2   8  -5 6.90110 1.47022  12
   2   8  -5 4.83183 1.29329  13
   2  -8  -5 5.97319 1.48981   9
   2   8  -5 6.25782 1.46624  15
  -2  -8   5 6.75527 1.53770  18
  -2   8   4 468.085 11.9643  10
   2   8  -4 457.081 12.4027  12
   2   8  -4 479.847 12.1502  13
   2  -8  -4 465.667 12.5548   9
  -2  -8   4 480.293 12.7842  18
   2   8  -4 453.889 12.9422  15
   2   8  -3 47.2556 2.82286  11
  -2   8   3 50.1081 2.84855  10
   2   8  -3 51.3119 3.28907  12
   2   8  -3 54.1017 2.98264  13
   2  -8  -3 49.3270 3.12135   9
  -2  -8   3 49.4932 3.19865  18
   2   8  -3 51.7274 3.47109  15
  -2  -8   3 48.3401 2.73087  16
   2   8  -2 79.4610 3.58861  11
   2   8  -2 80.9052 4.01798  12
  -2   8   2 79.5455 3.27465  10
   2   8  -2 78.4872 3.37666  13
  -2   8   2 81.7615 3.71295   8
   2  -8  -2 87.2359 3.81164   9
   2   8  -2 74.9888 4.11908  15
  -2  -8   2 84.5288 4.09491  14
  -2  -8   2 83.7242 3.96226  18
  -2  -8   1 1005.02 21.3445  14
   2   8  -1 1030.52 21.8691  15
  -2  -8   1 1052.17 21.0012  18
   2  -8  -1 1032.84 19.7482  14
  -2   8   1 1011.03 19.4242  10
   2   8  -1 1030.91 21.5449  12
   2   8  -1 1062.71 20.9052  11
   2   8  -1 1028.59 19.7198  13
  -2   8   1 1032.94 21.3494   8
   2  -8  -1 1009.81 20.3644   9
   2   8  -1 1029.51 19.5982   6
   2  -8   0 17.8919 1.80810  17
   2  -8   0 15.6154 1.43144  14
  -2  -8   0 12.9354 1.34155  18
   2   8   0 11.3537 1.21922  18
   2   8   0 13.7674 1.22118   9
   2   8   0 14.1825 1.52757  11
   2   8   0 13.8175 1.58323  12
  -2  -8   0 13.5617 1.59070  14
  -2   8   0 17.0232 1.80851   8
   2   8   0 10.6015 1.15341   6
  -2  -8   0 12.8427 1.17558   5
   2   8   0 13.6412 1.20506   5
   2  -8   1 43.4104 2.77379  17
   2   8   1 47.3632 2.72971  12
  -2  -8  -1 46.4707 2.78814  14
  -2   8  -1 45.9503 3.02443   8
  -2  -8  -1 43.9965 2.44097   5
   2   8   1 42.5419 2.35074   6
  -2  -8  -2 1290.71 25.7645  17
   2  -8   2 1257.84 25.3415  17
  -2   8  -2 1250.08 26.2853   8
  -2  -8  -2 1274.57 25.2628   5
   2   8   2 1283.00 25.0005   6
   2   8   2 1246.42 24.6689  12
   2   8   2 1285.47 25.6153  10
  -2  -8  -3 17.9485 1.88389  17
   2  -8   3 14.9324 1.86144  16
   2  -8   3 14.5654 1.61257  17
   2   8   3 18.4043 1.96447  10
  -2   8  -3 20.1358 2.13801   8
  -2  -8  -3 18.0565 1.91545   5
   2   8   3 17.7831 1.80854   6
  -2  -8  -4 97.9902 4.47726  17
   2  -8   4 106.184 5.15169  16
   2   8   4 102.375 5.00686  10
  -2  -8  -4 102.615 5.00484   9
  -2   8  -4 98.5080 4.58393  13
  -2   8  -4 97.1552 4.90181   8
   2   8   4 102.734 4.80811   6
  -2  -8  -4 106.181 5.06939   5
   2  -8   5 286.416 9.69361  16
   2   8   5 279.123 9.46478  10
  -2  -8  -5 283.994 9.52652   9
  -2   8  -5 283.357 9.19579  13
  -2   8  -5 260.516 9.04538   8
   2   8   5 266.291 9.07002   6
  -2  -8  -5 306.580 9.83414   5
  -2   8  -6 72.1006 4.53338  13
   2   8   6 79.3846 4.97082  10
  -2  -8  -6 80.2566 4.95381   9
   2  -8   6 75.9186 4.86629  16
   2  -8   6 80.6327 4.98729  18
   2   8   6 76.8490 4.73063   6
  -2  -8  -6 74.5854 4.80239   5
   2  -8   7 7.09793 1.88225  18
  -2   8  -7 5.03421 1.59240  13
  -2  -8  -7 4.67070 1.64263   5
   2   8   7 3.22461 1.66925  10
  -2  -8  -7 2.17931 1.45673   9
   2   8   7 2.08973 1.21018   6
  -2   8  -8 43.8030 4.03716  13
   2   8   8 37.1987 3.81866  10
   2  -8   8 41.8202 3.91843  18
  -2  -8  -8 43.4071 4.12945   5
   2   8   8 46.2635 4.15283   6
   2   8   9 6.49876 1.98269  10
  -2  -8  -9 8.21477 2.12490   5
  -2   8  -9 7.14210 2.16544  13
   2   8   9 5.57993 1.96433   6
   2   8  10 1.40925 1.57492  10
  -2  -8 -10 0.46592 1.56208   5
   2   8  10 0.46879 1.45513   6
  -2   9  10 32.2350 3.83627  10
   2  -9 -10 30.0879 3.88308   5
   2  -9 -10 27.3518 3.74640   9
   2   9 -10 29.0263 3.80775  13
   2   9  -9 258.885 10.6109  13
   2  -9  -9 246.750 10.6623   5
  -2   9   9 235.408 10.1789  10
   2  -9  -9 258.849 10.9240   9
  -2  -9   9 268.012 10.6613  18
   2   9  -8 249.749 9.91514  13
   2  -9  -8 235.433 10.0360   5
  -2   9   8 233.806 9.69959  10
   2  -9  -8 233.667 10.0851   9
  -2  -9   8 257.910 10.0822  18
  -2   9   7 3.37564 1.51298  10
   2   9  -7 5.14308 1.68330  13
   2  -9  -7 2.25052 1.50368   9
   2   9  -7 2.58626 1.44370  15
  -2  -9   7 1.43932 1.16334  18
  -2   9   6 167.723 7.11843  10
   2   9  -6 157.123 6.87324  12
   2   9  -6 154.486 6.90619  13
   2  -9  -6 154.180 7.25665   9
   2   9  -6 166.427 7.55961  15
  -2  -9   6 184.585 7.72202  18
  -2   9   5 170.581 6.87691  10
   2   9  -5 187.535 7.30876  12
   2   9  -5 187.450 7.10326  13
   2  -9  -5 178.525 7.38785   9
   2   9  -5 174.932 7.55300  15
  -2  -9   5 175.784 7.42028  18
  -2   9   4 110.586 4.96370  10
   2   9  -4 112.583 5.42295  12
   2   9  -4 117.027 5.06831  13
   2  -9  -4 116.175 5.42498   9
  -2  -9   4 125.565 5.69998  18
   2   9  -4 115.034 5.75046  15
  -2   9   3 1.05557 0.72237  10
   2   9  -3-0.18708 0.67050  11
   2   9  -3-0.74005 0.79694  12
   2   9  -3-0.17952 0.66322  13
  -2  -9   3 0.24539 0.72924  14
   2  -9  -3-0.21955 0.76189   9
   2   9  -3 0.27710 0.74485  15
  -2  -9   3-0.23941 0.64354  18
   2  -9  -2 1087.75 22.5195   9
  -2   9   2 1100.95 22.6980   8
   2   9  -2 1085.65 24.0059  15
  -2  -9   2 1141.83 23.2929  18
  -2  -9   2 1087.50 23.4338  14
   2   9  -2 1114.98 22.4461  11
   2   9  -2 1101.39 23.5419  12
   2  -9  -1 468.535 11.0556   9
  -2   9   1 496.238 12.2683   8
  -2  -9   1 480.186 12.2184  14
  -2  -9   1 477.769 11.7459  18
   2   9  -1 474.822 12.6131  15
   2  -9  -1 464.751 12.4262  17
   2   9  -1 490.302 11.6204  11
   2   9  -1 494.485 12.4078  12
   2  -9   0 166.967 6.16058  17
  -2  -9   0 156.912 5.80253  14
   2  -9   0 154.769 5.16223  14
  -2  -9   0 150.335 5.17765  18
   2   9   0 160.744 5.54863  11
   2   9   0 157.302 5.77498  12
  -2   9   0 146.968 5.87813   8
   2   9   0 151.531 4.72821   6
   2  -9   1 170.117 6.30940  17
  -2  -9  -1 172.084 6.44048  17
  -2  -9  -1 185.658 6.23573  14
   2   9   1 179.909 6.10513  12
  -2   9  -1 170.639 6.57165   8
  -2  -9  -1 175.275 5.55289   5
   2   9   1 180.453 5.50248   6
  -2  -9  -2 1.77612 0.82145  17
   2  -9   2 2.89794 0.92845  17
   2   9   2 2.88747 0.92511  10
   2   9   2 3.61542 0.95200  12
  -2  -9  -2 2.42447 0.88539   5
  -2   9  -2 3.27382 1.08310   8
   2   9   2 2.54667 0.87505   6
  -2  -9  -3 14.7000 1.79544  17
   2  -9   3 18.1988 2.16016  16
   2  -9   3 18.4324 1.93593  17
  -2   9  -3 14.6268 1.98454   8
   2   9   3 16.5059 1.82877   6
  -2  -9  -3 15.5659 1.84716   5
   2   9   3 19.3809 2.08977  10
  -2  -9  -4 239.841 7.88593  17
   2  -9   4 235.601 8.43012  16
   2   9   4 233.879 8.27091  10
  -2   9  -4 233.372 8.41703   8
   2   9   4 237.917 8.02273   6
  -2  -9  -4 230.176 8.14647   5
   2  -9   5 61.9939 4.22503  16
  -2   9  -5 48.1474 3.54449  13
   2   9   5 67.9513 4.33651  10
  -2  -9  -5 68.8066 4.39308   9
  -2   9  -5 60.0205 4.03925   8
  -2  -9  -5 67.8704 4.37062   5
   2   9   5 61.4366 4.00645   6
   2  -9   6 5.48780 1.82079  16
   2  -9   6 7.35056 1.74896  18
  -2   9  -6 6.52402 1.55245  13
  -2  -9  -6 8.35277 1.87212   5
   2   9   6 4.67007 1.61255  10
  -2  -9  -6 4.04983 1.38921   9
   2   9   6 6.00559 1.57993   6
  -2   9  -7 13.8983 2.32556  13
  -2  -9  -7 12.3168 2.32934   5
   2   9   7 10.3722 2.11287  10
   2  -9   7 17.6683 2.62007  18
   2   9   7 21.3271 2.84093   6
  -2   9  -8-0.38149 1.27898  13
  -2  -9  -8 1.23377 1.22216   5
   2  -9   8-1.20434 1.48310  18
   2   9   8-0.39685 1.23179   6
   2   9   8-0.40797 1.59338  10
   2   9   9 82.2454 5.84365   6
  -2  -9  -9 86.4452 6.05485   5
   2   9   9 89.8465 6.17447  10
  -2  10  10 17.7476 3.08801  10
   2  10 -10 14.1281 2.78128  13
  -2 -10  10 19.2287 3.08266  18
   2 -10  -9 67.3515 5.46841   9
  -2  10   9 60.2853 4.93067  10
   2 -10  -9 54.0326 4.94773   5
   2  10  -9 59.8036 4.93036  13
  -2 -10   9 55.5629 4.89600  18
   2  10  -8 0.77938 1.43969  13
   2 -10  -8-0.41753 1.49645   5
  -2  10   8-0.38686 1.58847  10
   2 -10  -8 1.70360 1.52647   9
  -2 -10   8 2.04082 1.41645  18
   2  10  -7 17.3693 2.49697  13
   2 -10  -7 22.4719 2.99711   5
  -2  10   7 22.8333 2.84721  10
   2 -10  -7 22.8353 2.96482   9
   2  10  -7 24.3276 3.08630  15
  -2 -10   7 21.9933 2.90564  18
   2  10  -6 18.3113 2.44858  12
  -2  10   6 20.7278 2.53270  10
   2  10  -6 19.7525 2.46560  13
   2 -10  -6 14.5839 2.36464   9
   2  10  -6 11.4526 2.16243  15
  -2 -10   6 14.6698 2.35770  18
  -2  10   5 1.05658 0.97593  10
   2  10  -5 0.90435 1.11374  12
   2  10  -5 0.26235 0.84765  13
   2 -10  -5 0.30842 0.95740   9
   2  10  -5 1.73464 1.28175  15
  -2 -10   5 1.27331 1.14098  18
  -2  10   4 27.3262 2.44535  10
   2  10  -4 37.2105 3.13016  12
  -2 -10   4 33.9406 3.01566  18
   2  10  -4 26.9006 2.87608  15
   2 -10  -4 29.8526 2.78410   9
   2  10  -3 287.321 8.44572  11
   2  10  -3 290.292 9.45909  12
   2 -10  -3 300.649 9.04787   9
  -2 -10   3 278.425 9.26542  14
   2  10  -3 295.581 9.95334  15
  -2 -10   3 284.049 9.25910  18
   2  10  -2 8.79283 1.33601  11
   2  10  -2 5.07035 1.25006  12
  -2 -10   2 8.12614 1.51748  14
   2  10  -2 4.77529 1.36079  15
  -2 -10   2 8.16868 1.41379  18
  -2  10   2 7.96490 1.32787   8
   2 -10  -2 8.30096 1.32287   9
   2  10  -1 299.491 8.47284  11
   2  10  -1 300.063 9.24458  12
   2 -10  -1 306.536 9.52380  17
  -2 -10   1 309.637 9.20462  14
  -2 -10   1 288.760 8.61678  18
  -2  10   1 303.391 9.16619   8
   2  10   0 119.434 4.82717  11
   2  10   0 119.155 5.14702  12
  -2  10   0 112.767 5.25343   8
   2 -10   0 111.619 5.20859  17
  -2 -10   0 122.790 5.16940  14
   2  10   1 129.782 5.27678  12
  -2 -10  -1 133.294 5.39239  14
  -2  10  -1 131.030 5.84871   8
   2 -10   1 135.406 5.67128  17
  -2 -10  -1 135.870 5.80396  17
  -2 -10  -2 306.135 9.61219  17
   2 -10   2 318.669 9.48264  17
  -2  10  -2 312.598 10.0385   8
   2  10   2 313.526 8.63894   6
  -2 -10  -2 325.012 9.01452   5
   2  10   2 330.316 9.02139  12
   2  10   2 298.710 9.13982  10
  -2 -10  -3 508.257 13.5272  17
   2 -10   3 527.862 14.1313  16
   2  10   3 521.652 13.6511  10
  -2  10  -3 528.835 14.3506   8
  -2 -10  -3 526.972 13.4562   5
   2  10   3 525.690 13.0418   6
  -2 -10  -4 5.04890 1.30046  17
   2 -10   4 2.96709 1.12917  16
   2  10   4 2.77441 1.19338  10
  -2 -10  -4 1.90319 1.03491   5
  -2  10  -4 3.94619 1.30548   8
   2  10   4 3.21361 1.13065   6
   2 -10   5 6.47517 1.59301  16
  -2 -10  -5 8.04491 1.77891   5
   2  10   5 6.85723 1.60842  10
  -2  10  -5 8.17276 1.73997   8
   2  10   5 5.40893 1.44746   6
  -2  10  -6 15.3078 2.29333  13
   2  10   6 21.8446 2.76638  10
   2 -10   6 23.3678 2.89967  18
   2 -10   6 21.1058 2.74246  16
   2  10   6 21.6563 2.80013   6
  -2 -10  -6 27.1058 3.07108   5
  -2  10  -7 11.6466 2.18002  13
  -2 -10  -7 16.2096 2.68650   5
   2  10   7 13.7790 2.45777  10
   2 -10   7 10.3009 2.13985  18
   2  10   7 11.2311 2.23496   6
  -2  10  -8 1.53899 1.37956  13
  -2 -10  -8 1.69625 1.74169   5
   2 -10   8 5.48525 1.85259  18
   2  10   8 2.41806 1.61541   6
   2  10   8 2.09800 1.45668  10
  -2 -10  -9-0.45811 1.48001   5
   2  10   9 2.73281 1.77890  10
   2 -10   9 0.89100 1.49359  18
   2  10   9-0.44068 1.42370   6
   2  11  -9 9.08606 2.26841  13
   2 -11  -9 11.1883 2.51332   5
   2 -11  -9 10.4610 2.56329   9
  -2 -11   9 15.8981 2.82608  18
  -2  11   9 11.3042 2.40888  10
   2 -11  -8 3.42857 1.75979   5
   2 -11  -8 1.75238 1.61855   9
  -2 -11   8 0.42762 1.32735  18
  -2  11   8-0.39482 1.45868  10
   2 -11  -7 27.9157 3.32734   5
  -2  11   7 32.5901 3.41434  10
   2 -11  -7 33.9534 3.66989   9
   2  11  -7 25.3938 3.25104  15
  -2 -11   7 39.4688 3.84973  18
  -2  11   6 283.381 9.89388  10
   2  11  -6 284.467 10.2086  12
  -2 -11   6 270.746 10.4283  18
   2  11  -6 274.270 10.6995  15
   2 -11  -6 275.348 10.2920   9
   2  11  -5 43.2430 3.68399  12
   2 -11  -5 49.4185 3.88757   9
   2  11  -5 44.2215 3.92972  15
  -2 -11   5 46.5549 3.85230  18
   2  11  -4 0.93157 1.07769  12
  -2 -11   4 3.40385 1.30056  14
   2  11  -4 0.34926 0.93894  15
  -2 -11   4 0.30585 0.86673  18
   2 -11  -4 0.56051 0.90551   9
   2  11  -3 119.506 5.77070  12
   2 -11  -3 113.640 5.19917   9
   2  11  -3 98.1857 5.63644  15
  -2 -11   3 112.096 5.49014  18
  -2 -11   3 113.971 5.65633  14
   2  11  -2 2.20944 1.10890  12
   2  11  -2 4.79600 1.12038  11
  -2 -11   2 4.79553 1.30937  14
   2  11  -2 3.06691 1.16798  15
  -2 -11   2 5.36898 1.25810  18
  -2  11   2 5.71905 1.33524   8
   2  11  -1 47.8943 3.00716  11
   2  11  -1 47.5933 3.43346  12
   2 -11  -1 41.0882 3.29984  17
  -2 -11   1 43.0570 3.21128  14
  -2 -11   1 53.0353 3.23615  18
  -2  11   1 45.4449 3.32497   8
   2  11   0 729.723 17.5193  12
   2  11   0 757.608 16.9941  11
  -2  11   0 759.240 18.1498   8
   2 -11   0 762.536 18.2181  17
  -2 -11   0 737.854 17.4838  14
   2  11   1 48.0148 3.22894  12
  -2 -11  -1 51.6790 3.34939  14
  -2  11  -1 50.6409 3.62966   8
   2 -11   1 47.8430 3.43418  17
  -2 -11  -1 52.1457 3.68687  17
  -2  11  -2 420.035 12.4857   8
   2 -11   2 407.003 11.7582  17
  -2 -11  -2 407.429 12.0331  17
   2  11   2 428.706 11.5358  10
  -2 -11  -3 73.0735 4.34892  17
   2 -11   3 73.4258 4.55163  16
  -2  11  -3 80.6096 4.87451   8
  -2 -11  -3 78.0319 4.28418   5
   2  11   3 78.9519 4.41865  10
  -2 -11  -4 179.201 7.22249  17
   2 -11   4 181.522 7.58885  16
  -2  11  -4 169.891 7.52852   8
   2  11   4 174.808 6.85469   6
  -2 -11  -4 168.119 7.03259   5
   2  11   4 191.267 7.53805  10
   2 -11   5 94.0808 5.68514  18
   2 -11   5 97.1452 5.62533  16
   2  11   5 92.6590 5.37059  10
  -2  11  -5 92.3793 5.45616   8
  -2 -11  -5 93.4876 5.42187   5
   2  11   5 93.9871 5.13874   6
   2  11   6 19.7878 2.73655  10
  -2 -11  -6 22.3009 2.91957   5
   2 -11   6 16.3699 2.56405  18
   2 -11   6 20.1212 2.75295  16
   2  11   6 21.4956 2.68743   6
   2  11   7 22.9216 3.06000  10
  -2 -11  -7 19.9032 2.86818   5
   2  11   7 14.0321 2.47099   6
   2 -11   7 15.8469 2.68430  18
   2 -11   7 16.5905 2.63068  16
   2  11   8 212.435 9.55653  10
  -2 -11  -8 202.823 9.48576   5
   2  11   8 207.368 9.23952   6
   2 -11   8 212.086 9.63103  18
   2  11   9 38.2306 4.25245  10
   2 -11   9 38.7086 4.21247  18
   2  11   9 42.5024 4.33327   6
  -2 -11  -9 42.7750 4.52799   5
   2 -12  -9 5.24550 2.09459   5
   2 -12  -9 4.37814 1.90145   9
  -2 -12   9 6.62824 2.12243  18
  -2  12   9 3.09310 1.58551  10
   2 -12  -8 66.4613 5.33977   5
  -2 -12   8 72.8869 5.59592  18
   2  12  -8 69.5301 5.49850  15
  -2  12   8 62.4445 5.01407  10
   2 -12  -8 70.4485 5.51292   9
   2 -12  -7-0.40931 1.51215   9
   2  12  -7 0.44035 1.24772  15
  -2 -12   7-0.83576 1.40099  18
   2 -12  -7-0.80383 1.44050   5
   2  12  -6 37.0292 3.59362  12
   2 -12  -6 32.2050 3.47767   9
   2  12  -6 33.0815 3.68191  15
  -2 -12   6 36.4147 3.74941  18
   2 -12  -6 31.7581 3.38361   5
   2  12  -5 228.104 9.18396  12
   2  12  -5 240.745 9.79272  15
  -2 -12   5 243.209 9.42336  18
   2 -12  -5 223.072 8.83986   9
   2  12  -4 99.1643 5.64590  12
  -2 -12   4 96.6189 5.45895  18
   2  12  -4 105.384 6.15491  15
  -2 -12   4 98.0661 5.55764  14
   2 -12  -4 108.759 5.52247   9
   2  12  -3 93.1666 5.34966  12
  -2 -12   3 112.702 5.76255  14
  -2 -12   3 109.403 5.56973  18
   2  12  -3 104.933 5.96924  15
   2  12  -2 14.0806 2.06925  12
  -2 -12   2 9.49300 1.75686  14
  -2 -12   2 8.61948 1.59688  18
  -2  12   2 10.9763 1.76100   8
   2  12  -1 141.235 6.34555  12
  -2 -12   1 148.848 6.38818  14
   2 -12  -1 143.877 6.60003  17
  -2  12   1 142.293 6.30186   8
   2  12   0 111.170 5.40742  12
   2  12   0 106.301 4.88948  11
  -2  12   0 121.370 5.87130   8
   2 -12   0 120.308 5.87513  17
  -2 -12   0 114.732 5.37757  14
   2  12   1 196.359 7.22942  12
  -2 -12  -1 194.152 7.17674  14
  -2  12  -1 192.814 7.79635   8
   2 -12   1 177.951 7.35937  17
  -2 -12  -1 190.211 7.71165  17
  -2  12  -2 13.5928 2.20417   8
   2 -12   2 12.8190 2.00981  17
  -2 -12  -2 21.3705 2.52846  17
  -2  12  -3-0.33721 1.00229   8
  -2 -12  -3 1.80790 1.17698  17
   2 -12   3 2.21969 1.23861  16
   2  12   3 1.64697 0.95275  10
  -2 -12  -4 549.552 15.0473  17
   2 -12   4 541.872 15.4795  16
  -2  12  -4 548.544 15.7335   8
  -2 -12  -4 547.567 14.8525   5
   2  12   4 550.340 15.0036  10
   2 -12   5 427.943 13.7823  18
   2 -12   5 436.404 13.6091  16
   2  12   5 424.564 13.2234  10
  -2  12  -5 446.061 13.7711   8
  -2 -12  -5 420.439 13.0327   5
   2  12   6 4.45567 1.66674  10
  -2 -12  -6 6.27157 1.90175   5
   2 -12   6 4.91554 1.76331  18
   2 -12   6 7.37483 1.97014  16
   2  12   6 9.10323 1.93717   6
   2  12   7 17.1320 2.74885  10
  -2 -12  -7 14.6613 2.62044   5
   2 -12   7 18.7911 2.99468  18
   2 -12   7 20.9847 3.06741  16
   2  12   7 13.1549 2.39716   6
   2  12   8 0.88574 1.53709  10
  -2 -12  -8 1.78020 1.59531   5
   2  12   8 0.41482 1.23303   6
   2 -12   8 5.55841 1.99061  18
   2  12   9 38.0072 4.10368   6
   2 -13  -8 52.2920 4.89411   9
   2  13  -8 48.8076 4.86840  15
  -2 -13   8 44.7580 4.51230  18
   2 -13  -8 46.3722 4.61604   5
   2 -13  -7 23.8880 3.21153   5
   2 -13  -7 30.6315 3.58008   9
   2  13  -7 31.0950 3.77401  15
  -2 -13   7 33.6591 3.94678  18
   2  13  -7 28.3898 3.45212  12
   2 -13  -6 1.86612 1.45798   5
   2  13  -6 2.32094 1.42937  12
   2 -13  -6 2.67019 1.49012   9
   2  13  -6 3.55163 1.73417  15
  -2 -13   6 0.40647 1.26198  18
  -2 -13   5 4.87974 1.78004  14
   2 -13  -5 0.33610 1.16688   5
   2  13  -5 4.09746 1.52988  12
   2  13  -5 2.53440 1.60612  15
  -2 -13   5 0.37472 1.21108  18
   2 -13  -5 3.40482 1.58561   9
  -2 -13   4 150.920 7.31627  14
  -2 -13   4 158.694 7.34312  18
   2  13  -4 167.312 7.62448  12
  -2 -13   3 163.617 7.10158  18
  -2 -13   3 158.135 7.21084  14
   2  13  -3 145.648 7.09988  12
  -2 -13   2 309.698 10.4764  14
  -2 -13   2 325.039 10.2649  18
   2  13  -2 322.141 10.8583  12
   2  13  -1 144.582 6.57432  12
  -2  13   1 140.460 6.47665   8
   2 -13  -1 148.305 6.96087  17
  -2 -13   1 126.572 6.12067  14
   2  13   0 26.7856 2.69924  12
  -2 -13   0 21.1086 2.38157  14
  -2  13   0 28.1452 2.87559   8
   2 -13   0 24.6120 2.73587  17
  -2 -13   0 20.5394 2.58455  17
   2  13   1 0.25082 0.84091  11
   2  13   1 1.08277 0.97018  12
  -2 -13  -1 0.27009 0.80265  14
  -2  13  -1 0.66409 1.15229   8
  -2 -13  -1 1.31705 1.21642  17
   2 -13   1-0.63157 0.98016  17
  -2  13  -2 213.011 8.72782   8
  -2 -13  -2 197.607 8.25414  17
   2 -13   2 227.203 8.51793  17
  -2  13  -3 72.6515 4.99613   8
  -2 -13  -3 68.9219 4.67513  17
   2 -13   3 68.7002 4.71533  16
   2  13   3 69.2536 4.37530  10
  -2  13  -4 8.23438 2.10099   8
  -2 -13  -4 9.93028 2.01844  17
   2 -13   4 10.7823 2.16541  18
   2 -13   4 12.8244 2.35145  16
   2  13   4 8.87653 1.91275  10
   2 -13   5 51.4700 4.33433  16
   2 -13   5 55.3037 4.58049  18
   2  13   5 66.9356 4.66907  10
  -2  13  -5 65.3549 4.89160   8
  -2 -13  -5 61.1943 4.46647   5
   2  13   6 26.8820 3.21466  10
  -2 -13  -6 17.4888 2.66728   5
  -2  13  -6 28.1478 3.35495   8
   2 -13   6 24.4801 3.33313  18
   2 -13   6 22.6116 3.13650  16
   2 -13   7 38.4246 4.17156  18
   2 -13   7 33.4999 3.83446  16
   2  13   7 25.1027 3.24428  10
  -2 -13  -7 30.1285 3.63317   5
   2  13   8 65.2814 5.36196  10
   2 -13   8 73.0155 5.75196  18
   2  13   8 74.2702 5.40441   6
  -2 -13  -8 66.8211 5.48268   5
   2 -14  -8 20.2260 3.23554   5
   2 -14  -8 23.4210 3.42735   9
   2  14  -8 22.2911 3.47443  15
  -2 -14   8 17.9439 3.03051  18
   2 -14  -7 126.965 7.25291   9
   2 -14  -7 124.320 7.15629   5
   2  14  -7 115.560 6.93064  12
   2  14  -7 123.130 7.57599  15
  -2 -14   7 131.690 7.58159  18
   2  14  -6 116.550 6.80266  12
  -2 -14   6 125.775 7.13512  18
   2  14  -5 222.609 9.43871  12
  -2 -14   5 216.236 9.30627  18
  -2 -14   5 223.764 9.44337  14
  -2 -14   4 8.17257 1.94525  14
  -2 -14   4 9.73869 2.12330  18
   2  14  -4 6.08570 1.83995  12
  -2 -14   3 347.929 11.6113  14
  -2 -14   3 321.529 10.9900  18
   2  14  -3 329.462 11.5432  12
  -2 -14   2 763.374 19.6025  14
   2  14  -2 784.758 19.9655  12
   2  14  -1 54.6392 4.10863  12
   2 -14  -1 53.0646 4.25966  17
  -2 -14   1 42.4596 3.61821  14
  -2  14   1 52.6706 3.97601   8
   2  14   0 146.105 6.69043  12
  -2 -14   0 144.704 6.55775  14
  -2  14   0 131.173 6.65777   8
   2 -14   0 149.372 7.11757  17
  -2 -14   0 140.007 6.98532  17
  -2 -14  -1 17.0369 2.26994  14
  -2  14  -1 17.8015 2.56476   8
  -2 -14  -1 16.7534 2.44570  17
   2 -14   1 14.3970 2.29202  17
   2  14   1 11.9970 1.97848  12
  -2  14  -2 180.898 8.20631   8
  -2 -14  -2 189.450 8.23713  17
   2 -14   2 186.304 8.00936  17
  -2  14  -3 316.487 11.5894   8
  -2 -14  -3 334.829 11.5124  17
   2 -14   3 340.675 11.6026  16
   2 -14   3 325.764 11.3813  18
   2  14   3 314.027 10.5183  10
  -2  14  -4 5.98815 1.89492   8
  -2 -14  -4 5.72425 1.66815  17
   2 -14   4 7.04982 1.95599  18
   2 -14   4 4.14547 1.55006  16
   2  14   4 4.95219 1.64951  10
  -2  14  -5 68.6823 5.14944   8
   2 -14   5 66.2344 4.95927  16
   2 -14   5 63.4138 5.00464  18
   2  14   5 69.9553 4.87086  10
  -2 -14  -6 2.72706 1.56138   5
  -2  14  -6 0.42041 1.24971   8
   2 -14   6 2.69756 1.61166  18
   2 -14   6 1.68048 1.40881  16
   2  14   6 2.37730 1.42039  10
  -2 -14  -7-0.42756 1.38131   5
   2 -14   7-1.43066 1.48024  18
   2 -14   7-0.45026 1.33810  16
   2  14   7-0.43031 1.33568  10
   2 -15  -8 6.20724 2.22457   9
   2 -15  -8 3.73640 2.09402   5
   2  15  -7 49.0672 4.70318  12
  -2 -15   7 52.1507 4.93493  18
  -2 -15   6 7.50074 2.20298  14
  -2 -15   6 6.20573 1.98788  18
   2  15  -6 3.47007 1.69647  12
  -2 -15   5 0.41589 1.53647  14
  -2 -15   5-0.41106 1.32800  18
   2  15  -5 1.67706 1.50268  12
   2  15  -4 121.916 6.80658  12
  -2 -15   4 123.768 6.69088  18
  -2 -15   4 110.848 6.52796  14
  -2 -15   3 19.9769 2.80077  14
  -2 -15   3 25.2039 2.89541  18
   2  15  -3 25.5457 3.12651  12
  -2 -15   2 203.611 8.47976  14
   2  15  -2 197.688 8.62596  12
   2  15  -1 242.971 9.35855  12
   2 -15  -1 232.603 9.57908  17
  -2 -15   1 236.609 9.14633  14
  -2 -15   1 233.082 9.66780  17
  -2  15   1 221.272 9.00008   8
   2  15   0 189.337 7.93110  12
  -2 -15   0 175.250 7.50292  14
   2 -15   0 179.529 8.20175  17
  -2 -15   0 163.303 7.91417  17
  -2  15   0 167.443 7.78337   8
  -2 -15  -1 2.15709 1.32511  14
  -2  15  -1 2.28621 1.44933   8
  -2 -15  -1 2.30238 1.45957  17
   2 -15   1 5.92827 1.66068  17
  -2  15  -2 5.94390 1.91538   8
  -2 -15  -2 7.26920 1.97252  17
   2 -15   2 8.37788 1.96154  17
   2 -15   2 5.88832 1.67514  18
  -2  15  -3 133.121 7.27551   8
  -2 -15  -3 147.129 7.34428  17
   2 -15   3 134.858 7.10584  16
   2 -15   3 146.236 7.31770  18
  -2  15  -4 14.8556 2.64980   8
   2 -15   4 15.4950 2.58243  16
   2 -15   4 16.7704 2.70785  18
   2  15   4 20.2387 2.67660  10
  -2  15  -5 9.58602 2.21511   8
   2 -15   5 10.5358 2.33329  18
   2 -15   5 8.68288 2.13504  16
   2  15   5 12.3350 2.32664  10
  -2  15  -6 76.9110 5.75422   8
   2 -15   6 90.8632 6.35914  18
   2 -15   6 66.0046 5.35642  16
   2  15   6 81.6602 5.63979  10
   2  15   7 1.76424 1.72267  10
   2 -15   7 1.48827 1.53986  18
   2 -15   7 0.92938 1.31673  16
  -2 -15  -7-0.43652 1.51490   5
   2  16  -7 7.50192 2.26586  12
  -2 -16   6 101.733 6.78121  14
  -2 -16   6 118.926 7.16859  18
   2  16  -6 105.573 6.78565  12
  -2 -16   5 183.959 8.78038  18
  -2 -16   5 182.857 8.82162  14
   2  16  -5 176.948 8.77831  12
  -2 -16   4 49.2805 4.50009  14
  -2 -16   4 49.0646 4.34207  18
   2  16  -4 58.4973 4.84159  12
  -2 -16   3 107.799 6.35289  14
   2  16  -3 103.711 6.33186  12
  -2 -16   2 403.527 13.0504  14
  -2 -16   2 380.051 13.4673  17
   2  16  -2 385.320 13.1079  12
   2  16  -1 197.578 8.51718  12
   2 -16  -1 190.474 8.80700  17
  -2 -16   1 194.757 8.32806  14
  -2 -16   1 184.067 8.71817  17
  -2  16   1 185.339 8.32518   8
  -2 -16   0 29.9616 3.20297  14
   2  16   0 40.2508 3.68562  12
   2 -16   0 33.5925 3.60089  17
  -2 -16   0 33.0481 3.61706  17
  -2  16   0 40.0546 3.82989   8
  -2 -16  -1 32.0774 3.20873  14
  -2  16  -1 24.3199 3.09793   8
   2 -16   1 30.6660 3.43802  17
  -2 -16  -1 28.7519 3.40729  17
  -2  16  -2 33.6453 3.77711   8
  -2 -16  -2 38.8842 3.87440  17
   2 -16   2 34.0034 3.55167  17
  -2  16  -3 24.8099 3.21308   8
  -2 -16  -3 22.1853 2.99021  17
   2 -16   3 16.5690 2.63652  16
   2 -16   3 26.0894 3.14932  18
  -2  16  -4 25.5830 3.43142   8
   2 -16   4 18.3631 2.86062  18
   2 -16   4 22.1480 3.15346  16
  -2  16  -5 53.3560 4.80949   8
   2 -16   5 41.5015 4.25620  16
   2 -16   5 59.8640 5.06863  18
  -2  16  -6 16.3980 2.97794   8
   2 -16   6 13.1470 2.66451  18
   2 -16   6 13.6063 2.64438  16
   2  16   7 16.7081 3.04070  10
  -2 -17   6 0.47877 1.71596  14
  -2 -17   6 0.47798 1.54419  18
   2  17  -6 0.95926 1.60803  12
  -2 -17   5 54.7978 4.84746  18
  -2 -17   5 52.7029 4.80389  14
   2  17  -5 60.4944 5.15754  12
  -2 -17   4 103.496 6.60876  14
   2  17  -4 116.863 7.07655  12
  -2 -17   3 140.207 7.50338  14
   2  17  -3 135.013 7.50072  12
  -2 -17   2 99.2222 6.15224  14
  -2 -17   2 108.456 6.75958  17
   2  17  -2 111.996 6.58400  12
   2  17  -1 143.863 7.44188  12
  -2  17   1 146.030 7.44077   8
  -2 -17   1 140.095 7.17207  14
  -2 -17   1 163.447 8.22596  17
  -2 -17   0 20.3576 2.75615  14
  -2  17   0 21.0537 3.00230   8
  -2 -17   0 17.1824 2.86777  17
   2 -17   0 25.0564 3.21082  17
   2  17   0 21.1108 2.82721  12
  -2 -17  -1 3.94324 1.71187  17
   2 -17   1 1.27653 1.26541  17
  -2  17  -1 4.71718 1.71905   8
  -2 -17  -2 72.0669 5.48740  17
   2 -17   2 78.9477 5.57153  17
  -2  17  -2 77.8705 5.75321   8
  -2 -17  -3 33.2699 3.85431  17
   2 -17   3 36.2108 3.92439  16
  -2  17  -3 45.0397 4.49823   8
   2 -17   4 0.44337 1.53859  18
   2 -17   4-0.87717 1.24270  16
  -2  17  -4-0.47219 1.33794   8
   2 -17   5 1.42439 1.53421  18
   2 -17   5 4.50856 1.89506  16
  -2  17  -5 0.96751 1.30073   8
   2 -17   6 20.6962 3.30890  16
  -2  17  -6 19.6702 3.19520   8
   2  18  -5 214.518 10.2134  12
  -2 -18   5 224.415 10.3285  14
  -2 -18   5 238.641 10.4569  18
  -2 -18   4 0.90112 1.45577  14
  -2 -18   4 1.43343 1.54380  17
   2  18  -4 1.88716 1.63739  12
   2  18  -3 241.829 10.4154  12
  -2 -18   3 222.092 9.87505  14
  -2 -18   3 214.572 10.1265  17
  -2 -18   2 2.06351 1.38393  14
  -2 -18   2 2.83738 1.79794  17
   2  18  -2 0.87365 1.35617  12
  -2 -18   1 106.173 6.36097  14
  -2 -18   1 129.584 7.53584  17
   2  18  -1 105.694 6.54917  12
  -2  18   0 23.1171 3.22460   8
  -2 -18   0 23.8272 3.34737  17
   2 -18   0 26.1477 3.53521  17
  -2  18  -1 0.45261 1.28246   8
  -2 -18  -1-0.46493 1.44308  17
   2 -18   1 0.90406 1.40305  17
  -2  18  -2 5.62425 1.88280   8
  -2 -18  -2 9.26992 2.35306  17
   2 -18   2 10.2298 2.29322  17
  -2  18  -3 37.7063 4.16318   8
  -2 -18  -3 29.2782 3.68924  17
   2 -18   3 26.4028 3.48664  16
  -2  18  -4 0.49580 1.47379   8
   2 -18   4 2.29949 1.54222  18
   2 -18   4 4.58624 1.83806  16
   2 -18   5 165.144 8.81945  16
  -2 -19   4 209.111 10.1743  17
  -2 -19   3 16.6005 2.93841  14
  -2 -19   3 17.0268 3.08739  17
   2  19  -3 13.8073 2.77714  12
  -2 -19   2 19.8718 3.06806  14
  -2 -19   2 21.9301 3.38993  17
   2  19  -2 21.5182 3.24922  12
  -2 -19   1 33.2234 4.10185  17
   2  19  -1 26.7353 3.50313  12
  -2 -19   0 187.495 9.53970  17
   2 -19   0 190.761 9.54156  17
  -2  19   0 186.146 9.15633   8
  -2 -19  -1 27.4893 3.75761  17
   2 -19   1 24.3764 3.53263  17
  -2  19  -1 26.6879 3.62450   8
  -2 -19  -2 11.7791 2.61148  17
   2 -19   2 13.1951 2.68013  17
  -2  19  -2 16.2455 2.96762   8
  -2 -19  -3-0.49033 1.70156  17
   2 -19   3 0.93733 1.39275  16
  -2  19  -3 1.01372 1.69928   8
   2  20  -2 2.39073 1.81809  12
   2  20  -1 16.0410 2.82806  12
   2 -20   0 1.02158 1.71255  17
  -2  20  -1 18.9698 3.30998   8
   2 -20   1 29.7287 4.00640  17
   3   0 -11-0.46781 1.56836   2
   3   0 -11 0.46862 1.62624   1
  -3   0  11-0.96798 1.73465   4
   3   0 -11 1.37245 1.58758  13
  -3   0  10 206.318 9.49761   4
   3   0 -10 190.167 8.99519  13
   3   0 -10 204.742 9.35965   2
   3   0 -10 204.170 9.37892   1
  -3   0   9-1.95910 1.40431   4
   3   0  -9 0.37769 1.22019  13
   3   0  -9 2.71376 1.51414   2
   3   0  -9 0.77255 1.14791   1
   3   0  -8 155.612 7.34076   2
  -3   0   8 155.530 7.35964   4
   3   0  -8 154.824 7.18963  13
   3   0  -8 144.943 6.64078   9
   3   0  -8 146.193 7.17685   1
  -3   0   7-0.30202 0.85580   4
   3   0  -7 0.89163 1.12988  13
   3   0  -7 1.58768 0.94844   9
   3   0  -7 0.60346 0.97482   2
   3   0  -7 0.30197 1.01241   1
   3   0  -6 823.355 19.4228   2
  -3   0   6 857.787 19.6570   4
   3   0  -6 839.387 19.4071  13
   3   0  -6 839.618 18.9533   9
   3   0  -6 825.158 19.4895   1
  -3   0   5 0.21901 0.65084   4
   3   0  -5 0.21689 0.61455  13
   3   0  -5-0.19862 0.73377   9
   3   0  -5 0.22049 0.76516   2
   3   0  -5-0.44349 0.86606   1
   3   0  -4 1274.73 25.3588   2
   3   0  -4 1277.13 25.2889  13
   3   0  -4 1238.66 24.9615   9
  -3   0   4 1303.76 25.3800   4
   3   0  -4 1239.08 25.2498   1
   3   0  -3-0.12792 0.53761   4
  -3   0   3 0.14644 0.52488   4
   3   0  -3 0.14892 0.53377   1
   3   0  -3 0.29366 0.52626   2
   3   0  -3 0.43651 0.52151  13
  -3   0   3 1.01651 0.59160  13
   3   0  -2 4881.55 82.8619  13
  -3   0   2 4803.21 82.5531  13
   3   0  -2 4751.05 82.5535   4
  -3   0   2 4668.20 82.7671   4
  -3   0   2 4784.88 82.4017  11
  -3   0   2 4760.62 82.5913   2
   3   0  -2 4746.95 82.9028   1
   3   0  -2 4864.65 82.9126   2
  -3   0   2 4860.74 82.7115   1
  -3   0   2 4742.48 81.3428  14
   3   0  -1 0.25389 0.36369  11
  -3   0   1 0.23368 0.38230  11
   3   0  -1 0.44748 0.43186   4
  -3   0   1 1.17006 0.44550   4
  -3   0   1 0.43937 0.30622  14
   3   0  -1 0.09832 0.41322  13
   3   0  -1 0.04838 0.27757  14
   3   0  -1-0.09555 0.37320   6
  -3   0   1 0.17332 0.43235   6
  -3   0   0 92.2488 3.10388   3
   3   0   0 93.1374 3.02181   4
   3   0   0 88.6877 2.44226  16
   3   0   0 87.4339 2.76541  11
  -3   0   0 93.4222 2.77961  11
  -3   0   0 95.2396 3.05073   7
   3   0   0 91.2695 2.98313   5
  -3   0   0 90.0660 2.91596   6
   3   0   0 91.7445 3.01130   6
  -3   0  -1-0.19855 0.41722   5
   3   0   1 0.18083 0.42097   5
  -3   0  -1 0.28831 0.30292  10
  -3   0  -1-0.07477 0.33497  16
  -3   0  -1 0.09385 0.39441   7
  -3   0  -1-0.17491 0.35909   6
   3   0   1-0.09387 0.36663   6
   3   0   1 0.20633 0.33328   7
   3   0   1-0.09214 0.41281   3
  -3   0  -1-0.10275 0.31893   3
   3   0   2 3186.50 56.2473   3
  -3   0  -2 3152.11 56.6002   3
  -3   0  -2 3118.26 56.1182  16
   3   0   2 3199.17 55.8861  10
  -3   0  -2 3186.64 55.7188  10
   3   0   2 3202.26 56.5237   7
  -3   0  -2 3249.27 56.4108   7
  -3   0  -2 3225.80 56.1037   6
   3   0   2 3184.46 56.2626   6
  -3   0  -2 3315.30 56.3970   5
   3   0   2 3180.95 56.0865   5
   3   0   3-0.37857 0.56535  10
  -3   0  -3 0.41976 0.56068   5
   3   0   3-0.31255 0.52392   7
   3   0   3-0.42738 0.57085   6
  -3   0  -3 0.63602 0.71235   3
  -3   0  -4 774.256 16.6038   5
   3   0   4 773.077 16.7061   6
   3   0   4 754.640 16.3598  10
   3   0   4 777.739 17.2213   4
   3   0   4 780.215 17.1422   7
  -3   0  -4 774.140 17.2096   3
   3   0   5-0.19527 0.58030  10
   3   0   5 0.94706 0.90006   4
  -3   0  -5-0.19761 0.73004   5
   3   0   5-0.41984 0.65157   6
   3   0   5-0.23481 0.59508   7
  -3   0  -5-0.23916 0.74233   3
   3   0   6 88.0712 4.57610   6
  -3   0  -6 88.9999 4.42999   5
   3   0   6 79.1240 4.27542  10
   3   0   6 87.7138 4.79739   4
   3   0   6 84.1458 4.72049   7
  -3   0  -6 76.5188 4.66958   3
   3   0   7 0.64817 1.23202   4
  -3   0  -7 0.51997 0.87163   5
   3   0   7-0.96124 1.14839   7
   3   0   7 0.28650 0.88929   6
  -3   0  -7-0.66070 1.02538   3
   3   0   7-0.81415 0.94178  10
   3   0   8-0.37247 1.37606   4
  -3   0  -8-0.37686 1.30780   3
   3   0   8 0.36444 1.08301   7
   3   0   8-0.32553 1.05167   6
   3   0   9 1.26326 1.41172   4
  -3   0  -9 0.84834 1.42206   3
   3   0   9-0.81768 1.41877   7
   3   0   9-0.36328 1.07959   6
   3   0  10 1.86670 1.44914   4
   3   0  10 4.08268 1.94978   7
  -3   0 -10 2.35965 1.74401   3
   3   1 -11 4.20149 2.00694   2
   3  -1 -11 3.74548 1.87702   2
   3   1 -11 4.67686 2.05381   1
   3  -1 -11 4.68963 2.05941   1
  -3   1  11 1.93626 1.73595   4
  -3  -1  11 4.35009 2.16624   4
   3  -1 -11 5.36102 2.15649  13
   3   1 -11 1.86361 1.56312  13
   3  -1 -10 9.43129 2.24569   2
   3   1 -10 6.83939 2.17277   2
   3   1 -10 11.5581 2.57818   1
   3  -1 -10 10.7315 2.37657   1
  -3   1  10 10.0988 2.36615   4
  -3  -1  10 6.57566 2.12152   4
   3  -1 -10 11.9228 2.50378  13
   3   1 -10 13.2688 2.57786  13
  -3  -1   9 53.9966 4.53474   4
  -3   1   9 64.2787 4.86969   4
   3  -1  -9 47.3323 4.16708  13
   3   1  -9 60.9243 4.66769  13
   3   1  -9 53.0054 4.47280   2
   3  -1  -9 54.3496 4.56745   2
   3  -1  -9 63.4304 4.82035   1
   3   1  -9 60.1670 4.73224   1
   3   1  -8 80.2292 5.13920   2
   3  -1  -8 87.4132 5.35604   2
  -3   1   8 84.9311 5.30944   4
  -3  -1   8 82.3293 5.28988   4
   3  -1  -8 91.7226 5.36286  13
   3   1  -8 82.4207 5.21099  13
   3  -1  -8 83.9912 5.03665   9
   3  -1  -8 80.9425 5.14990   1
   3   1  -8 78.2759 5.08810   1
   3  -1  -7 199.063 7.87700   2
   3   1  -7 190.609 7.73038   2
  -3   1   7 193.130 7.79177   4
  -3  -1   7 192.725 7.81574   4
   3  -1  -7 195.640 7.70029  13
   3   1  -7 200.626 7.96125  13
   3  -1  -7 195.887 7.54781   9
   3   1  -7 189.752 7.14062   9
   3  -1  -7 186.512 7.65992   1
   3   1  -7 192.876 7.74506   1
   3  -1  -6 88.9062 4.77361   2
   3   1  -6 100.303 5.02007   2
  -3   1   6 103.881 5.13052   4
  -3  -1   6 101.871 5.05277   4
   3  -1  -6 106.124 5.03749  13
   3   1  -6 89.9060 4.82687  13
   3  -1  -6 96.3917 4.76756   9
   3   1  -6 92.8801 4.48347   9
   3  -1  -6 98.7162 5.01081   1
   3   1  -6 97.8795 4.99106   1
   3  -1  -5 62.7079 3.60962   2
   3   1  -5 67.5482 3.73572   2
   3  -1  -5 59.2787 3.43475  13
   3   1  -5 64.7942 3.68202  13
  -3  -1   5 56.2144 3.44164   4
  -3   1   5 60.2553 3.52447   4
   3   1  -5 56.6553 3.20119   9
   3  -1  -5 57.2411 3.39667   9
   3  -1  -5 61.2857 3.59555   1
   3   1  -5 58.6424 3.50662   1
   3   1  -4 280.969 8.07075   2
   3  -1  -4 272.447 8.02817   2
   3   1  -4 273.177 8.03774  13
   3  -1  -4 275.143 7.90357  13
  -3  -1   4 283.266 8.07342   4
  -3   1   4 286.947 8.14149   4
   3   1  -4 314.834 7.07778  12
   3   1  -4 268.098 7.56578   9
   3  -1  -4 281.485 8.02445   9
   3  -1  -4 261.501 7.92167   1
   3   1  -4 274.894 8.00719   1
  -3   1   3 4037.01 70.8455  13
   3   1  -3 4103.87 71.5565  13
   3  -1  -3 4062.58 71.2647  13
  -3   1   3 4025.01 71.4197   4
   3  -1  -3 3995.77 71.0156   4
   3   1  -3 4240.56 71.1224   4
  -3  -1   3 4096.91 71.4638   4
   3   1  -3 4122.37 71.4796   2
   3  -1  -3 3994.27 71.3778   2
   3   1  -3 3968.50 71.3797   1
   3  -1  -3 3994.40 71.4425   1
  -3  -1   2 2325.39 41.0318  14
  -3   1   2 2421.41 40.1504  14
  -3  -1   2 2285.65 41.8739  13
   3   1  -2 2336.61 42.1381  13
   3  -1  -2 2341.94 41.9350  13
  -3   1   2 2444.49 41.7800  13
  -3   1   2 2318.11 42.0483   4
  -3  -1   2 2304.07 42.0231   4
   3   1  -2 2317.39 41.7888   4
   3  -1  -2 2310.50 41.7933   4
  -3  -1   2 2320.52 41.7622  11
   3   1  -2 2332.03 42.1192   1
  -3  -1   2 2310.55 41.7982   2
   3  -1  -2 2420.15 42.2244   1
  -3   1   2 2400.34 41.9751   1
  -3  -1   2 2318.83 41.8679   1
   3  -1  -2 2351.50 42.0886   2
   3   1  -2 2302.60 42.0293   2
  -3   1   2 2353.55 41.8443   2
  -3  -1   2 2300.24 41.7232   6
  -3  -1   1 10.4745 0.83273  14
   3   1  -1 9.95368 1.00430  13
   3  -1  -1 6.78262 0.83930  13
   3  -1  -1 9.93696 0.94427   4
   3   1  -1 11.6297 1.02834   4
  -3   1   1 9.16378 0.95295   4
  -3  -1   1 11.2288 1.03891   4
   3   1  -1 10.3029 0.97014  11
  -3  -1   1 11.3423 0.99902  11
  -3   1   1 5.88794 0.69252  11
   3  -1  -1 7.38877 0.51300  14
   3   1  -1 9.82634 0.80052  14
   3   1  -1 12.8207 1.08927   6
  -3   1   1 9.99953 0.94835   6
  -3  -1   1 8.82839 0.90615   6
  -3   1   0 2455.78 43.3057   3
  -3  -1   0 2417.32 43.2660   3
   3  -1   0 2491.98 42.6345  16
  -3  -1   0 2487.97 41.9702  16
   3   1   0 2319.80 42.7352  14
   3  -1   0 2489.00 42.5144  11
   3   1   0 2493.39 43.1456  11
  -3   1   0 2420.85 42.4494  11
   3   1   0 2485.93 43.1479   5
  -3   1   0 2475.65 42.9251   6
  -3  -1   0 2457.75 43.3550   5
  -3  -1   0 2478.72 43.1834   6
   3   1   0 2434.22 43.3065   6
   3  -1   0 2430.90 43.0546   6
  -3   1   0 2469.04 43.1375   7
  -3  -1   0 2439.70 43.1418   7
   3  -1   0 2505.65 43.1998   4
   3   1   0 2413.96 43.2226   4
   3  -1   1 436.803 9.01606   3
   3   1   1 416.296 8.94515   3
  -3  -1  -1 392.551 9.06178   3
  -3   1  -1 414.623 9.11616   3
  -3  -1  -1 402.662 8.72353  10
  -3   1  -1 415.032 8.25913  10
  -3   1  -1 420.095 8.76591  16
   3  -1   1 396.190 8.83992  16
  -3   1  -1 425.325 8.99667   7
  -3  -1  -1 399.958 8.97079   7
   3   1   1 400.567 9.14273   7
   3  -1   1 407.011 9.11849   7
  -3   1  -1 410.971 8.68661   6
  -3  -1  -1 402.885 8.93070   6
   3  -1   1 431.470 8.90675   5
  -3   1  -1 418.226 9.03162   5
  -3  -1  -1 409.015 9.12040   5
   3   1   1 417.180 9.00839   5
   3   1   1 421.497 9.13901   6
   3  -1   1 418.602 8.82221   6
   3  -1   2 346.455 7.94503   3
   3   1   2 316.197 7.79144   3
  -3   1  -2 348.788 8.28433   3
  -3  -1  -2 313.630 8.07516   3
  -3  -1  -2 334.328 7.73132  10
   3   1   2 328.572 7.86786  10
   3  -1   2 333.596 7.41002  10
  -3   1  -2 342.001 7.32693  10
  -3   1  -2 359.073 8.03489  16
   3   1   2 331.830 8.14228   7
   3  -1   2 339.754 8.17866   7
  -3   1  -2 331.530 7.98530   7
  -3  -1  -2 326.924 8.00592   7
   3  -1   2 333.764 7.79504   6
  -3   1  -2 329.260 7.65976   6
   3  -1   2 339.740 7.72610   5
  -3  -1  -2 331.802 7.92593   6
  -3   1  -2 334.131 7.84889   5
   3   1   2 323.634 7.89324   5
   3   1   2 331.228 8.06778   6
  -3  -1  -2 342.826 8.16582   5
   3  -1   3 284.520 7.37816   6
   3  -1   3 293.039 7.22631   5
  -3  -1  -3 282.172 7.63919   5
   3   1   3 274.998 7.62251   6
  -3   1  -3 279.630 7.31541   5
   3   1   3 297.681 7.55462  10
   3  -1   3 274.220 6.97801  10
   3  -1   3 287.084 7.74512   7
   3   1   3 277.808 7.67854   7
  -3  -1  -3 281.215 7.73270   3
  -3   1  -3 284.078 7.74964   3
   3  -1   4 104.672 4.25495   6
  -3  -1  -4 108.548 4.48347   5
   3   1   4 100.123 4.37459   6
  -3   1  -4 108.697 4.22536   5
   3   1   4 118.011 4.55466  10
   3  -1   4 111.466 4.17649  10
   3  -1   4 117.614 4.81422   4
   3   1   4 114.996 4.77085   4
   3   1   4 110.532 4.63468   7
   3  -1   4 108.802 4.60427   7
  -3  -1  -4 102.782 4.58316   3
  -3   1  -4 107.204 4.63825   3
  -3  -1  -5 300.523 8.85198   5
   3   1   5 287.199 8.81152   6
   3  -1   5 289.433 8.57883   6
  -3   1  -5 301.572 8.47871   5
   3  -1   5 296.985 8.44200  10
   3   1   5 297.863 8.72770  10
   3  -1   5 295.814 9.17992   4
   3   1   5 292.269 9.12686   4
   3  -1   5 294.609 9.09312   7
   3   1   5 309.091 9.28613   7
  -3   1  -5 299.436 9.23338   3
  -3  -1  -5 296.212 9.23825   3
  -3  -1  -6 20.5837 2.25356   5
   3   1   6 21.3669 2.32431   6
   3  -1   6 21.8239 2.24931   6
  -3   1  -6 21.7319 2.13500   5
   3   1   6 23.1719 2.36225  10
   3  -1   6 23.7774 2.27377  10
   3   1   6 20.6277 2.35848   4
   3  -1   6 24.7494 2.57951   4
   3  -1   6 22.7375 2.46192   7
   3   1   6 20.3481 2.37157   7
  -3   1  -6 21.3487 2.40717   3
  -3  -1  -6 22.0363 2.46028   3
   3   1   7 322.951 10.5790   6
  -3  -1  -7 330.654 10.3456   5
   3  -1   7 337.760 10.4695   6
   3   1   7 320.451 10.3339  10
   3  -1   7 324.955 10.9570   4
   3   1   7 323.750 10.9295   4
   3  -1   7 334.909 10.9963   7
   3   1   7 338.443 11.0396   7
  -3  -1  -7 315.137 10.9368   3
  -3   1  -7 345.892 11.2976   3
  -3  -1  -8 36.7902 3.27567   5
   3   1   8 41.8716 3.65565   6
   3   1   8 33.0498 3.22389  10
   3  -1   8 37.4276 3.60647   7
   3   1   8 37.2314 3.68084   7
  -3  -1  -8 39.2635 3.83346   3
  -3   1  -8 38.7124 3.75691   3
   3   1   8 34.6576 3.57320   4
   3  -1   8 39.8051 3.79356   4
   3  -1   9 11.8224 2.34787   7
   3   1   9 12.3516 2.40377   6
   3   1   9 13.9206 2.52336   7
  -3  -1  -9 11.8958 2.44609   3
  -3   1  -9 13.5375 2.63416   3
   3  -1   9 11.7758 2.39208   4
   3   1   9 10.9524 2.33572   4
   3   1  10 41.6873 4.13632   6
   3   1  10 35.0287 4.04470   4
   3  -1  10 34.9734 4.06004   4
   3  -1  10 38.8989 4.18391   7
   3   1  10 38.6120 4.14191   7
  -3  -1 -10 42.5349 4.36721   3
  -3   1 -10 41.4240 4.30911   3
  -3  -2  11 5.30306 2.20358   4
  -3   2  11 0.48379 1.89065   4
   3   2 -11 6.63414 2.28744  13
   3   2 -11 6.51385 2.20697   2
   3  -2 -11 4.21118 2.17950   2
   3   2 -11 2.79672 2.00406   1
   3  -2 -11 5.62726 2.30234   1
  -3   2  10 2.19436 1.57306   4
  -3  -2  10 0.87495 1.46681   4
   3   2 -10 0.43575 1.56187  13
   3  -2 -10 0.85861 1.27593   1
   3  -2 -10 1.28622 1.38524   2
   3   2 -10 0.85260 1.32333   2
   3   2 -10 2.13466 1.66756   1
  -3   2   9-0.39180 1.44746   4
  -3  -2   9-0.39048 1.44259   4
   3  -2  -9-0.36113 1.33414  13
   3   2  -9-0.39301 1.16793  13
   3  -2  -9 0.36249 1.17108   9
   3   2  -9 0.38450 1.24220   1
   3  -2  -9-1.55317 1.39167   2
   3   2  -9 0.77174 1.46688   2
   3  -2  -9-0.38682 1.29684   1
   3  -2  -8 74.9028 4.96458   2
   3   2  -8 76.1425 5.01109   2
  -3   2   8 79.0113 5.11662   4
  -3  -2   8 73.5261 4.96483   4
   3  -2  -8 72.4723 4.73274  13
   3   2  -8 64.4432 4.69084  13
   3  -2  -8 78.6324 4.91667   9
   3   2  -8 77.5904 5.05102   1
   3  -2  -8 85.9817 5.25496   1
  -3   2   7 11.8287 1.97053   4
  -3  -2   7 12.6879 2.08934   4
   3  -2  -7 11.5488 1.89992  13
   3   2  -7 17.4441 2.36084  13
   3  -2  -7 9.62913 1.78519   9
   3  -2  -7 13.0112 2.05729   2
   3   2  -7 12.9165 2.07763   1
   3   2  -7 10.8256 1.85867   2
   3  -2  -7 13.9011 2.12485   1
  -3   2   6 6.76736 1.44131   4
  -3  -2   6 3.36400 1.18672   4
   3  -2  -6 7.27310 1.42815  13
   3   2  -6 6.49051 1.41666  13
   3  -2  -6 7.43825 1.43889   9
   3   2  -6 7.01406 1.32404   9
   3  -2  -6 9.69559 1.66342   1
   3   2  -6 7.28943 1.47887   1
   3   2  -6 5.96084 1.35794   2
   3  -2  -6 3.65285 1.14991   2
   3   2  -5 160.412 6.13618   2
   3  -2  -5 174.375 6.35273   2
   3   2  -5 161.525 6.23672  13
   3  -2  -5 170.221 6.07486  13
  -3   2   5 153.356 6.02025   4
  -3  -2   5 168.747 6.24083   4
   3  -2  -5 154.962 6.07455   9
   3   2  -5 161.572 5.62209   9
   3  -2  -5 175.794 6.38468   1
   3   2  -5 172.820 6.31813   1
   3   2  -4 52.0301 3.01377   2
   3  -2  -4 57.3746 3.16081   2
   3   2  -4 55.5784 3.17891  13
   3  -2  -4 55.8433 3.00551  13
  -3   2   4 54.3599 3.08017   4
  -3  -2   4 49.3191 2.93656   4
   3   2  -4 58.5441 2.66982  12
   3  -2  -4 52.8673 3.07977   9
   3  -2  -4 57.7120 3.18571   1
   3   2  -4 54.5566 3.07444   1
   3   2  -3 157.252 3.99759  16
   3  -2  -3 156.765 4.96107  13
   3   2  -3 144.691 5.07831  13
  -3   2   3 162.710 4.81384  13
   3  -2  -3 157.171 4.92242   4
   3   2  -3 154.000 4.84609   4
  -3   2   3 158.241 5.14283   4
  -3  -2   3 152.473 5.09384   4
   3   2  -3 148.272 5.00907   2
   3  -2  -3 165.758 5.23550   2
   3  -2  -3 156.587 5.14422   1
   3   2  -3 153.561 5.08630   1
   3   2  -2 319.350 6.16479  16
  -3  -2   2 339.180 7.48810  14
   3   2  -2 327.621 7.99273  13
  -3  -2   2 325.208 7.75508  13
  -3   2   2 320.406 7.46448  13
   3  -2  -2 334.533 7.71969  13
   3   2  -2 316.904 7.59995   4
   3  -2  -2 337.024 7.72674   4
  -3   2   2 321.047 7.81469   4
  -3  -2   2 319.781 7.81044   4
   3   2  -2 315.974 7.89892  11
  -3  -2   2 318.669 7.73136  11
   3   2  -2 335.753 7.90458   2
   3  -2  -2 326.803 7.91162   1
   3   2  -2 321.855 7.86025   1
  -3   2   2 328.638 7.74728   1
  -3  -2   2 326.636 7.70837   1
   3  -2  -2 327.169 7.86546   2
  -3  -2   2 324.243 7.66210   2
  -3   2   2 329.659 7.69185   2
  -3  -2   2 314.698 7.60209   6
   3   2  -1 2418.36 42.3801  13
   3  -2  -1 2380.62 42.0488  13
  -3   2   1 2354.72 42.1388   4
  -3  -2   1 2378.55 42.1751   4
   3  -2  -1 2383.06 41.9899   4
   3   2  -1 2379.57 41.9808   4
  -3   2   1 2342.75 41.4129  11
   3   2  -1 2424.88 42.4018  11
  -3  -2   1 2399.73 42.1606  11
   3   2  -1 2340.76 41.7508  14
  -3  -2   1 2394.94 41.8764  14
   3   2  -1 2378.27 41.8832   5
   3   2  -1 2428.16 42.3246   6
  -3   2   1 2347.86 41.8251   6
  -3  -2   1 2395.18 42.0771   6
   3  -2   0 5625.59 95.2201   6
  -3   2   0 5554.64 95.0750   6
  -3  -2   0 5617.54 95.6862   5
   3   2   0 5578.44 95.7704   6
  -3  -2   0 5477.25 95.5050   6
   3   2   0 5638.41 95.4830   5
   3   2   0 5682.83 95.3602  14
  -3   2   0 5639.82 94.4125  11
   3   2   0 5519.91 95.7017  11
   3  -2   0 5440.23 94.4533  11
  -3   2   0 5447.59 95.4768   3
  -3  -2   0 5554.15 95.5538   3
  -3  -2   0 5682.68 95.4507   7
  -3   2   0 5563.50 95.3885   7
   3  -2   0 5557.32 95.4258   4
   3   2   0 5741.67 95.5021   4
  -3  -2  -1 25.0885 1.57961   3
   3   2   1 29.1445 1.61190   3
  -3   2  -1 25.3503 1.56676   3
   3  -2   1 28.8212 1.59277   3
  -3  -2  -1 26.0993 1.58238  10
  -3   2  -1 25.7098 1.10461  10
   3  -2   1 24.8111 1.57157  16
  -3   2  -1 24.9149 1.50531   7
  -3  -2  -1 24.2937 1.52614   7
   3   2   1 26.8402 1.63594   7
   3  -2   1 25.2684 1.57375   7
  -3   2  -1 25.9093 1.37139   6
  -3  -2  -1 25.7801 1.60086   6
   3   2   1 28.3815 1.66960   5
   3  -2   1 23.6757 1.37759   6
   3   2   1 29.0918 1.72565   6
  -3  -2  -1 28.7327 1.71651   5
   3  -2   1 26.0710 1.47460   5
  -3  -2  -2 757.993 15.4191   3
   3  -2   2 759.643 15.0367   3
   3   2   2 736.491 15.0146   3
  -3   2  -2 739.791 15.3016   3
   3   2   2 747.163 15.3015  10
   3  -2   2 743.288 14.0982  10
  -3  -2  -2 764.030 15.1051  10
  -3   2  -2 739.260 15.1324  16
   3  -2   2 738.041 15.4364  16
  -3   2  -2 743.307 13.4695  17
   3  -2   2 763.965 15.3034   7
   3   2   2 748.265 15.3327   7
  -3   2  -2 750.944 15.1345   7
  -3  -2  -2 745.160 15.1506   7
  -3  -2  -2 756.139 15.4811   5
   3  -2   2 749.500 14.6563   5
   3   2   2 757.638 15.4254   6
  -3   2  -2 731.815 14.5304   6
  -3   2  -2 734.389 14.7847   5
   3  -2   2 732.771 14.6616   6
  -3   2  -3 890.411 17.8837   5
   3  -2   3 927.520 17.9973   6
  -3  -2  -3 922.218 18.7931   5
   3   2   3 915.582 18.7742   6
   3  -2   3 886.594 17.7251   5
   3   2   3 911.023 18.5755  10
   3  -2   3 902.407 17.5422  10
   3  -2   3 914.729 18.6770   7
   3   2   3 898.118 18.6326   7
  -3  -2  -3 895.067 18.6924   3
  -3   2  -3 911.505 18.7109   3
   3  -2   4 1218.15 23.6077   6
   3   2   4 1201.47 24.4173   6
  -3   2  -4 1183.65 23.3045   5
  -3  -2  -4 1192.80 24.3090   5
   3   2   4 1241.79 24.3406  10
   3  -2   4 1205.98 23.1881  10
   3  -2   4 1181.72 24.4040   4
   3   2   4 1172.60 24.4120   4
   3  -2   4 1202.60 24.3541   7
   3   2   4 1218.12 24.4978   7
  -3   2  -4 1199.97 23.7302   8
  -3   2  -4 1148.80 24.3166   3
  -3  -2  -4 1184.74 24.4610   3
  -3  -2  -5 538.441 13.3078   5
   3  -2   5 517.236 12.5724   6
   3   2   5 531.097 13.3942   6
  -3   2  -5 526.833 12.3798   5
   3   2   5 509.500 13.0536  10
   3  -2   5 494.936 13.2217   4
   3   2   5 503.802 13.2794   4
   3   2   5 552.373 13.6454   7
   3  -2   5 535.129 13.4499   7
  -3  -2  -5 508.739 13.4298   3
  -3   2  -5 511.472 13.3710   3
   3   2   6 24.0537 2.48142   6
   3  -2   6 18.5969 2.03508   6
  -3  -2  -6 23.7873 2.44258   5
   3   2   6 20.6906 2.29560  10
   3   2   6 21.1938 2.38593   4
   3  -2   6 22.4857 2.42690   4
   3  -2   6 21.5417 2.40202   7
   3   2   6 22.3303 2.42710   7
  -3  -2  -6 24.9452 2.58271   3
  -3   2  -6 23.2665 2.58150   3
   3   2   7 17.5950 2.31363  10
  -3  -2  -7 20.7978 2.44965   5
   3   2   7 18.4951 2.48831   4
   3  -2   7 18.7409 2.52831   4
   3  -2   7 17.1904 2.40853   7
   3   2   7 22.4994 2.75147   7
   3   2   7 26.9069 2.81278   6
  -3   2  -7 15.1082 2.32134   3
  -3  -2  -7 21.2183 2.69326   3
   3   2   8 8.62769 1.86226  10
  -3  -2  -8 8.05268 1.83088   5
   3   2   8 7.08105 1.89436   4
   3  -2   8 7.79908 1.88778   4
   3  -2   8 7.60142 2.03044   7
   3   2   8 10.2275 2.12581   7
   3   2   8 9.66453 1.96116   6
  -3   2  -8 9.74027 2.07409   3
  -3  -2  -8 8.31648 1.98014   3
   3   2   9 32.3286 3.47582   6
   3   2   9 42.2400 3.85458  10
   3   2   9 34.0548 3.75423   7
   3  -2   9 34.1655 3.68645   7
  -3  -2  -9 24.6677 3.28091   3
  -3   2  -9 33.3157 3.76276   3
   3   2   9 32.0230 3.66358   4
   3  -2   9 36.5391 3.91403   4
   3   2  10 62.4701 5.08253   6
   3   2  10 70.0387 5.52198   4
   3  -2  10 56.2971 5.05878   4
   3  -2  10 59.0163 5.06860   7
   3   2  10 66.7978 5.41001   7
  -3  -2 -10 68.0773 5.49137   3
  -3   2 -10 56.3060 5.08256   3
  -3   3  11 39.0247 4.46534   4
  -3  -3  11 30.1999 4.05244   4
   3   3 -11 41.3870 4.48121  13
   3   3 -11 32.4334 4.02847   2
   3   3 -11 41.7833 4.42490   1
   3  -3 -11 40.2714 4.42280   1
   3  -3 -11 33.1758 4.04024   2
   3   3 -10 91.2838 6.03610   2
   3  -3 -10 76.6424 5.60621   2
  -3   3  10 80.2152 5.90391   4
  -3  -3  10 98.1146 6.38548   4
   3   3 -10 82.3919 5.90995  13
   3  -3 -10 78.4989 5.64049   9
   3   3 -10 72.7238 5.47867   1
   3  -3 -10 75.8821 5.61290   1
   3  -3  -9 156.618 7.64059   2
   3   3  -9 148.377 7.44867   2
  -3   3   9 145.736 7.56254   4
  -3  -3   9 144.557 7.50158   4
   3   3  -9 154.071 7.68920  13
   3  -3  -9 160.328 7.68446   9
   3  -3  -9 137.104 7.23708   1
   3   3  -9 142.118 7.35527   1
  -3   3   8 3.12727 1.46291   4
  -3  -3   8 3.45535 1.51923   4
   3  -3  -8 5.29571 1.60577  13
   3   3  -8 5.02780 1.70494  13
   3  -3  -8 4.44373 1.59385   9
   3  -3  -8 7.24268 1.83029   2
   3   3  -8 8.20467 1.83993   2
   3  -3  -8 5.84083 1.74364   1
   3   3  -8 6.13268 1.64626   1
   3   3  -7 166.285 7.09698   2
   3  -3  -7 165.446 7.12839   2
  -3   3   7 165.437 7.15972   4
  -3  -3   7 171.408 7.27135   4
   3  -3  -7 175.395 7.00071  13
   3   3  -7 154.697 7.08195  13
   3  -3  -7 176.445 7.35425   9
   3  -3  -7 171.871 7.24274   1
   3   3  -7 155.337 6.89533   1
  -3   3   6 1.03778 0.83831   4
  -3  -3   6 1.03190 0.80088   4
   3  -3  -6 1.87791 0.98666  13
   3   3  -6 1.66216 1.08208  13
   3  -3  -6 0.53794 0.90188   9
   3  -3  -6 0.26199 0.84652   1
   3   3  -6 0.25946 0.87001   1
   3  -3  -6 1.56525 0.93512   2
   3   3  -6 1.03313 0.80183   2
   3   3  -5 879.908 19.2951   2
   3  -3  -5 914.326 19.5359   2
   3  -3  -5 885.881 18.8907  13
   3   3  -5 866.235 19.5662  13
  -3   3   5 852.212 19.2456   4
  -3  -3   5 869.726 19.2883   4
   3   3  -5 855.935 18.1415   9
   3  -3  -5 821.448 19.3675   9
   3  -3  -5 861.609 19.2967   1
   3   3  -5 892.319 19.3992   1
   3  -3  -4 67.3292 3.46185   2
   3   3  -4 65.1501 3.38146   2
   3   3  -4 62.5013 3.43383  13
   3  -3  -4 68.3346 3.27077  13
  -3  -3   4 60.7368 3.28938   4
  -3   3   4 62.0720 3.32127   4
   3   3  -4 64.3771 3.02152  12
   3  -3  -4 63.9484 3.51122   9
   3  -3  -4 72.2967 3.55536   1
   3   3  -4 61.5042 3.29821   1
   3  -3  -3 224.352 6.50345   1
   3   3  -3 216.137 6.42373   1
   3   3  -3 226.141 5.23246  16
   3   3  -3 219.913 6.63870  13
   3  -3  -3 219.968 6.15860  13
  -3   3   3 224.402 5.95741  13
  -3  -3   3 227.521 6.52173   4
   3   3  -3 222.528 6.18268   4
  -3   3   3 233.272 6.55896   4
   3   3  -3 242.359 6.40719  12
   3  -3  -3 229.661 6.82740   9
   3  -3  -3 220.509 6.44184   2
   3   3  -3 218.413 6.42279   2
   3   3  -2 179.026 5.31131  18
  -3  -3   2 180.929 5.15799  14
   3  -3  -2 184.265 5.01015  13
   3   3  -2 180.680 5.41146  13
  -3  -3   2 186.195 5.26495  13
  -3   3   2 175.374 4.77673  13
   3  -3  -2 172.756 4.98443   4
   3   3  -2 185.505 5.07683   4
  -3   3   2 176.694 5.16509   4
  -3  -3   2 185.417 5.23419   4
   3   3  -2 184.414 5.46630  11
  -3  -3   2 184.716 5.25501  11
   3  -3  -2 177.770 5.19020   2
   3  -3  -2 180.016 5.24883   1
   3   3  -2 187.440 5.34579   1
  -3   3   2 190.958 5.19947   1
   3   3  -2 188.685 5.29778   2
  -3   3   2 176.457 5.02211   2
  -3  -3   2 184.301 5.08451   6
   3   3  -1 1268.90 23.3673  13
  -3  -3   1 1242.64 23.1005  13
  -3   3   1 1211.85 23.0681   4
  -3  -3   1 1227.68 23.0311   4
   3  -3  -1 1260.20 22.9557   4
   3   3  -1 1193.49 22.8747   4
   3   3  -1 1243.27 23.5006  11
  -3  -3   1 1261.54 23.2994  11
  -3  -3   1 1215.59 23.2022  14
   3   3  -1 1264.13 23.0557  14
   3   3  -1 1201.96 22.7472   5
  -3   3   1 1304.05 22.8109   6
   3   3  -1 1265.43 23.3043   6
  -3  -3   1 1232.43 23.0598   6
  -3  -3   0 25.6852 1.52483   3
  -3   3   0 26.9867 1.53022   3
   3   3   0 24.0632 1.51338  14
  -3  -3   0 26.4561 1.62381  14
   3  -3   0 27.6094 1.54225   4
   3   3   0 27.5294 1.53335   4
   3   3   0 26.8334 1.72123  11
  -3   3   0 29.8270 1.05862  11
  -3   3   0 31.8959 1.61189   7
  -3  -3   0 29.4841 1.57854   7
  -3  -3   0 29.2377 1.66316   5
   3  -3   0 31.0012 1.48436   6
   3   3   0 25.8764 1.55414   5
  -3   3   0 29.1096 1.38698   6
   3   3   0 29.5767 1.70692   6
  -3  -3   0 27.9818 1.62504   6
  -3   3  -1 29.6328 1.68561   3
   3  -3   1 28.8825 1.59824   3
   3   3   1 25.3479 1.51640   3
  -3  -3  -1 26.3185 1.61043   3
   3   3   1 25.2227 1.61867  14
  -3  -3  -1 27.0837 1.68964  10
   3  -3   1 29.4140 1.01949  11
  -3   3  -1 28.7531 1.00097  10
   3   3   1 27.4882 1.37582  15
  -3   3  -1 27.5144 1.45498  17
   3  -3   1 27.5767 1.77182  16
  -3   3  -1 27.5226 1.58183   7
  -3  -3  -1 29.7489 1.64338   7
   3  -3   1 30.5279 1.70742   7
   3   3   1 28.0067 1.66527   7
  -3   3  -1 27.7850 1.38909   6
  -3  -3  -1 30.3800 1.78787   6
   3  -3   1 29.8128 1.55341   5
   3   3   1 29.2685 1.73186   5
  -3  -3  -1 26.8560 1.72049   5
   3  -3   1 27.2515 1.39944   6
   3   3   1 27.1447 1.73061   6
   3  -3   2 33.3720 1.88948   3
   3   3   2 27.9906 1.76440   3
  -3   3  -2 35.2505 2.06783   3
  -3  -3  -2 32.7087 2.00242   3
   3   3   2 35.3033 2.13793  10
   3  -3   2 32.4171 1.37515  10
  -3   3  -2 34.1487 2.05175  16
   3   3   2 31.5401 1.22091  15
   3  -3   2 37.7466 2.24177  16
  -3   3  -2 28.0862 1.34819  17
  -3   3  -2 34.2308 1.94847   7
  -3  -3  -2 34.6346 1.99172   7
   3  -3   2 32.4394 1.94766   7
   3   3   2 29.5796 1.90747   7
   3  -3   2 36.0608 1.73694   6
  -3   3  -2 29.3685 1.60211   6
  -3   3  -2 33.1476 1.75682   5
   3  -3   2 33.7089 1.72201   5
  -3  -3  -2 30.8546 2.04589   5
   3   3   2 31.2593 2.07399   6
  -3   3  -3 210.276 6.39456   3
  -3  -3  -3 207.651 6.41061   3
  -3  -3  -3 206.924 5.07110  17
   3  -3   3 226.148 6.89468  16
   3   3   3 215.700 6.59588  10
   3  -3   3 213.334 5.42798  10
   3  -3   3 229.275 6.52777   7
   3   3   3 209.255 6.41888   7
  -3   3  -3 219.167 6.71012   8
   3  -3   3 215.144 5.79341   6
  -3  -3  -3 234.701 6.83640   5
  -3   3  -3 220.360 5.83349   5
   3  -3   3 217.337 5.71948   5
   3   3   3 209.340 6.57382   6
   3   3   4 1218.96 25.3082   6
  -3  -3  -4 1264.22 25.4376   5
  -3   3  -4 1264.74 23.9498   5
   3  -3   4 1248.55 24.0986   6
   3   3   4 1241.20 25.2337  10
   3  -3   4 1203.05 25.0700   4
   3   3   4 1225.62 25.1944   4
   3   3   4 1275.51 25.2472   7
   3  -3   4 1244.75 25.1177   7
  -3   3  -4 1236.77 24.7994   8
  -3  -3  -4 1223.87 25.2499   3
  -3   3  -4 1239.09 25.1678   3
  -3  -3  -5 223.329 7.53926   5
   3  -3   5 219.000 6.80096   6
   3   3   5 209.140 7.42003   6
   3   3   5 202.085 7.21845  10
   3  -3   5 221.359 7.55853   4
   3   3   5 213.494 7.47280   4
   3  -3   5 225.141 7.55703   7
   3   3   5 212.504 7.45471   7
  -3  -3  -5 195.912 7.30827   3
  -3   3  -5 213.550 7.48641   3
   3   3   6 237.929 8.52139   6
  -3  -3  -6 235.794 8.42077   5
   3   3   6 250.979 8.58890  10
   3   3   6 242.352 8.57535   4
   3  -3   6 230.192 8.39219   4
   3  -3   6 253.380 8.74244   7
   3   3   6 245.496 8.63229   7
  -3  -3  -6 250.710 8.85339   3
  -3   3  -6 239.071 8.60118   3
   3   3   7 304.918 10.3120   6
  -3  -3  -7 285.861 9.88300   5
   3   3   7 285.015 9.83475  10
   3   3   7 279.870 10.0493   4
   3  -3   7 293.759 10.2159   4
   3   3   7 298.065 10.2749   7
   3  -3   7 285.139 10.0621   7
  -3  -3  -7 292.917 10.3654   3
  -3   3  -7 274.879 10.0732   3
   3   3   8 128.598 6.65226   6
  -3  -3  -8 123.340 6.40145   5
   3   3   8 124.322 6.41681  10
   3   3   8 121.816 6.63233   4
   3  -3   8 124.841 6.72313   4
   3  -3   8 126.228 6.65775   7
   3   3   8 140.174 7.02618   7
  -3  -3  -8 124.828 6.74134   3
  -3   3  -8 121.204 6.63192   3
   3   3   9 36.7454 3.82103   6
  -3  -3  -9 31.3955 3.46867   5
   3   3   9 37.8053 3.78962  10
   3   3   9 30.3070 3.54198   4
   3  -3   9 32.2524 3.68138   4
   3  -3   9 40.8579 3.96030   7
   3   3   9 35.2514 3.80471   7
  -3  -3  -9 26.3664 3.39000   3
  -3   3  -9 33.1730 3.70952   3
   3   3  10 74.8359 5.56399   6
   3   3  10 80.2100 5.97571   4
   3  -3  10 78.4077 5.88815   4
   3   3  10 82.5999 5.71965  10
   3  -3  10 77.0542 5.75176   7
   3   3  10 79.8751 5.87959   7
  -3  -3 -10 72.3031 5.82544   3
  -3   3 -10 72.1277 5.69939   3
  -3   4  11 156.052 8.64578   4
  -3  -4  11 156.569 8.74739   4
   3   4 -11 158.610 8.67609  13
   3  -4 -11 155.213 8.49600   2
   3   4 -11 149.837 8.28998   2
   3   4 -11 155.542 8.48145   1
   3  -4 -11 161.862 8.63458   1
   3  -4 -10 89.2972 6.01220   2
   3   4 -10 91.6874 6.06852   2
  -3   4  10 87.0086 6.04408   4
  -3  -4  10 78.1669 5.86500   4
   3  -4 -10 86.3419 5.88925   5
   3   4 -10 89.0813 6.19676  13
   3  -4 -10 80.4667 5.81965   9
   3   4 -10 79.9971 5.73778   1
   3  -4 -10 80.4230 5.84579   1
  -3   4   9 4.70205 1.75641   4
  -3  -4   9 1.94554 1.59874   4
   3   4  -9 6.10427 1.89557  13
   3  -4  -9 1.95974 1.40596   9
   3  -4  -9 2.69763 1.65702   1
   3   4  -9 4.57924 1.71058   2
   3  -4  -9 2.31579 1.42707   2
   3   4  -9 5.71952 1.84076   1
  -3   4   8 14.9066 2.39508   4
  -3  -4   8 11.7014 2.19057   4
   3   4  -8 9.85372 2.10431  13
   3  -4  -8 11.3877 2.19603   9
   3  -4  -8 9.64255 2.03424   2
   3   4  -8 14.6307 2.35110   2
   3  -4  -8 14.7505 2.30963   1
   3   4  -8 15.2632 2.30404   1
  -3  -4   7 3.59269 1.28712   4
  -3   4   7 3.02293 1.29959   4
   3   4  -7 1.94715 1.19956  13
   3  -4  -7 1.91239 1.14303   9
   3  -4  -7 1.20656 1.08181   1
   3   4  -7 2.98088 1.19512   1
   3   4  -7 2.68546 1.22582   2
   3  -4  -7 2.11440 1.14893   2
   3  -4  -6 90.1173 4.78086   2
   3   4  -6 104.384 5.08371   2
   3  -4  -6 102.686 4.76587  13
   3   4  -6 98.9607 5.20014  13
  -3   4   6 103.053 5.09492   4
  -3  -4   6 96.6976 4.95271   4
   3  -4  -6 90.1294 4.96773   9
   3  -4  -6 101.273 5.05110   1
   3   4  -6 98.9585 4.96179   1
   3  -4  -5 391.375 10.9948   2
   3   4  -5 417.460 11.1782   2
   3   4  -5 414.955 11.5430  13
   3  -4  -5 411.069 10.6651  13
  -3   4   5 430.422 11.2947   4
  -3  -4   5 415.910 11.1662   4
   3   4  -5 434.170 10.5968  12
   3  -4  -5 407.501 11.4974   9
   3   4  -5 424.489 11.2318   1
   3  -4  -5 397.550 11.0762   1
   3   4  -4 9.21539 1.40501  13
   3  -4  -4 10.4989 1.25356  13
  -3   4   4 7.04449 1.21988   4
  -3  -4   4 9.87431 1.40073   4
   3   4  -4 10.3590 1.31337  12
   3  -4  -4 9.28586 1.45977   9
   3   4  -4 6.51690 1.14472   2
   3  -4  -4 9.73269 1.38433   2
   3  -4  -4 8.10787 1.31859   1
   3   4  -4 7.81418 1.25917   1
   3  -4  -3 912.340 18.4533   1
   3   4  -3 881.717 18.2918   1
   3   4  -3 871.915 16.8315  16
   3   4  -3 886.517 18.7766  13
   3  -4  -3 896.994 17.8427  13
  -3   4   3 922.649 17.6238  13
  -3   4   3 908.492 18.3865   4
   3   4  -3 904.451 17.9685   4
  -3  -4   3 876.049 18.2614   4
   3   4  -3 874.273 18.3257  12
   3  -4  -3 887.483 18.9566   9
  -3   4   3 980.652 17.5722   8
   3  -4  -3 914.227 18.4394   2
   3   4  -3 884.155 18.2737   2
   3  -4  -2 190.718 5.27884   2
   3   4  -2 174.214 5.13910   1
   3   4  -2 185.374 5.22074   2
   3  -4  -2 183.589 5.24168   1
  -3  -4   2 167.647 4.03173  16
  -3  -4   2 172.440 5.29294  14
   3  -4  -2 182.915 4.89611  13
   3   4  -2 180.707 5.43201  13
  -3  -4   2 166.001 5.10896  13
   3  -4  -2 171.304 4.96276   4
   3   4  -2 180.191 4.96482   4
  -3   4   2 185.267 5.17704   4
  -3  -4   2 180.421 5.11786   4
   3   4  -2 176.888 5.46393  11
   3   4  -2 176.366 5.40252  12
  -3   4   2 178.651 5.26529   8
   3   4  -2 168.486 4.63610   5
  -3  -4   2 175.462 5.00214   6
   3   4  -1 221.080 5.84339  13
  -3  -4   1 232.041 5.72696  13
  -3   4   1 221.949 5.57379   4
  -3  -4   1 215.835 5.52962   4
   3  -4  -1 217.245 5.48274   4
   3   4  -1 211.100 5.39313   4
   3   4  -1 222.590 6.09993  11
  -3  -4   1 214.662 5.87599  11
   3   4  -1 220.571 5.79414  18
   3   4  -1 218.492 5.81807  14
  -3  -4   1 214.349 5.92400  14
   3   4  -1 212.793 5.73359   6
   3   4  -1 209.977 5.32213   5
  -3  -4   1 207.941 5.54841   6
  -3   4   0 98.3724 3.18510   3
  -3  -4   0 95.9040 3.21313   3
   3   4   0 100.310 3.47798  15
   3   4   0 94.3928 3.46958  14
  -3  -4   0 98.7718 3.57743  14
   3  -4   0 99.5077 3.17855   4
   3   4   0 101.684 3.19397   4
  -3   4   0 97.1945 2.21663  11
   3   4   0 97.1955 3.62358  11
  -3   4   0 92.0998 3.03081   7
  -3  -4   0 98.9812 3.15485   7
  -3   4   0 100.939 3.89649   8
   3   4   0 89.6974 3.18980   5
  -3  -4   0 103.034 3.42379   5
  -3   4   0 102.171 2.85009   6
  -3  -4   0 103.530 3.42788   6
   3   4   0 96.7632 3.45640   6
   3  -4   1 156.909 4.28332   3
  -3   4  -1 147.272 4.33001   3
  -3  -4  -1 140.843 4.33839   3
   3   4   1 151.820 4.27641   3
   3   4   1 151.861 4.60245  14
  -3   4  -1 139.134 4.16745  17
   3   4   1 146.255 4.12583  15
   3  -4   1 152.662 4.88806  16
  -3  -4  -1 155.045 4.31882   7
  -3   4  -1 146.986 4.20653   7
   3   4   1 148.084 4.40704   7
   3  -4   1 152.085 4.37739   7
  -3   4  -1 150.826 5.10383   8
   3  -4   1 146.130 3.78233   6
  -3   4  -1 156.647 3.78292   6
   3  -4   1 147.073 4.10766   5
   3   4   1 147.393 4.54974   5
   3   4   1 150.577 4.71803   6
  -3  -4  -1 150.759 4.72254   5
  -3  -4  -1 153.605 4.61833   6
   3  -4   2 1088.86 20.9880   3
   3   4   2 1132.29 21.1045   3
  -3  -4  -2 1115.84 21.4959   3
  -3   4  -2 1130.27 21.4303   3
   3  -4   2 1168.70 22.2623  16
   3   4   2 1073.77 21.9313  10
  -3   4  -2 1121.96 21.2089   7
   3  -4   2 1079.93 21.2669   7
   3   4   2 1097.76 21.3847   7
  -3  -4  -2 1112.95 21.2901   7
  -3   4  -2 1087.86 22.2639   8
  -3  -4  -2 1093.55 21.8893   5
  -3   4  -2 1097.48 20.2431   6
   3  -4   2 1107.39 20.3149   6
   3  -4   2 1078.22 20.4929   5
   3   4   2 1096.50 21.8750   6
  -3  -4  -3 238.005 7.00164   3
  -3   4  -3 254.353 7.09192   3
   3   4   3 252.713 7.18760   4
  -3  -4  -3 237.288 6.01040  17
   3  -4   3 245.726 7.55262  16
   3   4   3 247.829 7.36173  10
   3  -4   3 239.812 6.87306   7
  -3   4  -3 240.762 7.37450   8
   3   4   3 242.983 7.02264   7
   3  -4   3 251.278 6.17671   6
  -3   4  -3 244.988 6.22848   5
   3   4   3 247.510 7.36715   6
  -3  -4  -3 231.619 7.23279   5
  -3   4  -4 170.043 5.98011   3
  -3  -4  -4 153.391 5.84802   3
   3  -4   4 174.240 6.04183   4
   3   4   4 167.133 5.99223   4
   3  -4   4 175.270 6.43166  16
   3   4   4 163.192 6.07388  10
   3  -4   4 167.484 5.88349   7
   3   4   4 158.220 5.81043   7
  -3   4  -4 176.884 6.07530   8
   3   4   4 160.355 6.04654   6
  -3  -4  -4 171.160 6.25796   5
   3  -4   5 94.4866 4.65014   4
   3   4   5 97.3217 4.76722   4
   3   4   5 103.071 4.95759   6
  -3  -4  -5 103.085 4.99289   5
   3   4   5 101.142 4.91114  10
  -3   4  -5 92.2236 4.34492   8
   3  -4   5 93.8965 4.58170   7
   3   4   5 103.994 4.85851   7
  -3   4  -5 89.1576 4.58494   3
  -3  -4  -5 89.5543 4.60157   3
   3  -4   6 168.472 6.86423   4
   3   4   6 162.667 6.85401   4
   3   4   6 169.121 6.99335   6
  -3  -4  -6 172.744 7.01871   5
   3   4   6 162.407 6.86823  10
   3  -4   6 167.259 6.78935   7
   3   4   6 170.565 6.97218   7
  -3  -4  -6 151.894 6.75518   3
  -3   4  -6 168.916 6.98567   3
   3   4   7 180.183 7.63033   4
   3  -4   7 166.487 7.41142   4
   3   4   7 178.970 7.69820   6
  -3  -4  -7 190.761 7.76490   5
   3   4   7 183.346 7.70987  10
   3  -4   7 169.620 7.35650   7
   3   4   7 176.194 7.57269   7
  -3  -4  -7 178.513 7.73389   3
  -3   4  -7 166.961 7.44376   3
   3   4   8 91.1202 5.65285   4
   3  -4   8 81.1988 5.36355   4
   3   4   8 81.1169 5.31913   6
  -3  -4  -8 76.8715 5.08786   5
   3   4   8 85.5929 5.41209  10
   3  -4   8 93.2016 5.58067   7
   3   4   8 79.9513 5.26649   7
  -3  -4  -8 79.9704 5.33602   3
  -3   4  -8 84.8793 5.47608   3
   3   4   9 18.0806 2.79357  10
   3   4   9 27.4344 3.27091   6
   3   4   9 18.8190 2.90602   7
   3  -4   9 17.6811 2.73925   7
  -3  -4  -9 16.9970 2.86911   3
  -3   4  -9 24.2896 3.24552   3
  -3  -4  -9 19.1838 2.79210   5
   3   4   9 19.7472 2.98343   4
   3  -4   9 22.9640 3.23587   4
   3   4  10 45.5805 4.56351   4
   3  -4  10 35.6010 4.12084   4
   3   4  10 44.7044 4.40226   6
  -3  -4 -10 47.2184 4.41736   5
   3   4  10 42.6207 4.33682  10
   3   4  10 40.3514 4.21590   7
   3  -4  10 42.7336 4.29244   7
  -3  -4 -10 44.4850 4.56329   3
  -3   4 -10 40.9872 4.41471   3
  -3   5  11 27.7233 3.83754   4
  -3  -5  11 30.3574 3.99388   4
   3  -5 -11 29.0019 3.72115   5
   3  -5 -11 26.4676 3.65075   9
   3  -5 -11 41.2200 4.32004   1
   3   5 -11 30.6158 3.89303   1
   3   5 -11 22.3625 3.38222   2
   3  -5 -11 29.6164 3.85349   2
   3   5 -10 72.5956 5.66160  13
   3  -5 -10 73.3011 5.51124   2
   3   5 -10 69.4058 5.27114   2
  -3   5  10 66.8920 5.43919   4
  -3  -5  10 66.7908 5.35618   4
   3  -5 -10 65.6485 5.25517   5
   3  -5 -10 60.8128 5.13420   9
   3   5 -10 59.1480 4.98523   1
   3  -5 -10 72.2369 5.42048   1
  -3   5   9 12.1050 2.53335   4
  -3  -5   9 13.1346 2.45824   4
   3  -5  -9 12.3096 2.42354   2
   3  -5  -9 15.3656 2.53962   1
   3   5  -9 14.7799 2.48263   1
   3   5  -9 15.1732 2.50809   2
   3  -5  -9 12.5992 2.55938   9
   3   5  -9 14.0667 2.63125  13
  -3   5   8 3.45527 1.48651   4
  -3  -5   8 4.09941 1.43751   4
   3  -5  -8 4.80057 1.56828   2
   3   5  -8 6.08446 1.68787   2
   3  -5  -8 4.43792 1.56134   1
   3   5  -8 5.05028 1.59793   1
   3  -5  -8 3.32523 1.48225   9
   3   5  -8 3.71542 1.52727  13
   3  -5  -7 48.3410 3.68990   1
   3   5  -7 50.9110 3.77267   1
   3   5  -7 42.3665 3.67648  13
   3   5  -7 42.8888 3.61908  15
  -3  -5   7 47.5785 3.64564  18
  -3   5   7 52.6305 3.84966   4
  -3  -5   7 46.1827 3.62372   4
   3  -5  -7 43.4963 3.71150   9
   3   5  -7 41.5347 3.45892   2
   3  -5  -7 43.9598 3.53890   2
   3  -5  -6 29.5849 2.70662   1
   3   5  -6 26.0789 2.55741   1
  -3  -5   6 27.8938 2.68176  18
   3   5  -6 27.5200 2.76649  13
  -3   5   6 28.6727 2.64431   4
  -3  -5   6 30.1937 2.76662   4
   3  -5  -6 32.6586 3.02298   9
   3  -5  -6 31.9167 2.79474   2
   3   5  -6 31.9309 2.79978   2
  -3  -5   5 1.41568 0.92257  18
   3   5  -5 2.99124 1.13971  13
  -3  -5   5 1.51134 0.84440   4
  -3   5   5 2.39627 0.87403   4
   3   5  -5 2.92325 0.87420  12
   3  -5  -5 4.38322 1.22326   9
   3  -5  -5 3.09513 1.01103   1
   3   5  -5 2.39372 0.97591   1
   3  -5  -5 3.95988 1.08055   2
   3   5  -5 2.81210 1.00809   2
   3  -5  -4 295.992 8.35824   1
   3   5  -4 282.771 8.17489   1
  -3  -5   4 296.481 8.69183  18
   3   5  -4 287.256 8.66752  13
   3  -5  -4 284.178 7.69943  13
  -3   5   4 305.611 8.39031   4
  -3  -5   4 287.423 8.21257   4
   3   5  -4 290.582 8.29409  12
   3  -5  -4 292.703 8.88649   9
   3   5  -4 306.255 8.36710   2
   3  -5  -4 291.457 8.28670   2
   3  -5  -3 323.077 8.55186   1
   3   5  -3 331.777 8.53126   1
  -3  -5   3 326.930 7.64997  16
   3   5  -3 349.817 9.14017  13
   3  -5  -3 342.623 8.14238  13
  -3   5   3 352.584 7.89218  13
   3   5  -3 334.343 8.28089   4
  -3  -5   3 344.719 8.64193   4
  -3   5   3 339.370 8.58378   4
   3   5  -3 340.127 9.04140  11
   3   5  -3 333.598 8.94348  12
  -3   5   3 349.699 8.12068   8
   3  -5  -3 335.472 9.25112   9
   3  -5  -3 343.033 8.66821   2
   3   5  -3 348.086 8.62823   2
   3   5  -2 26.1286 1.70969   2
   3  -5  -2 22.4519 1.61371   2
   3   5  -2 21.7285 1.59644   1
   3  -5  -2 24.3142 1.67349   1
   3   5  -2 20.5341 1.89766  15
  -3  -5   2 23.2666 1.27598  16
  -3  -5   2 24.2327 1.90769  14
  -3  -5   2 21.4182 1.64473  13
   3   5  -2 22.7245 1.76330  13
   3  -5  -2 22.0522 1.44395  13
   3  -5  -2 23.8342 1.58679   4
   3   5  -2 22.4822 1.54798   4
  -3   5   2 25.4928 1.66782   4
  -3  -5   2 23.4273 1.62188   4
   3   5  -2 22.1471 1.79500  11
   3   5  -2 24.8033 1.93556  12
  -3   5   2 22.5548 1.69426   8
   3  -5  -2 22.7530 1.86719   9
   3   5  -2 20.8979 1.38856   5
   3   5  -2 20.0573 1.54740   6
  -3  -5   2 23.4808 1.58064   6
   3   5  -1 677.661 13.1636   2
   3  -5  -1 658.440 13.2323   1
   3   5  -1 663.427 13.1620   1
   3  -5  -1 646.863 13.1450   2
   3   5  -1 657.464 14.2293  15
  -3  -5   1 629.297 13.9361  14
   3   5  -1 658.198 13.6392  18
   3   5  -1 653.790 13.5075  13
  -3  -5   1 672.161 13.2894  13
  -3   5   1 644.156 13.0553   4
  -3  -5   1 643.942 13.0534   4
   3  -5  -1 642.529 12.9771   4
   3   5  -1 659.455 12.9447   4
   3   5  -1 657.438 14.0074  11
   3   5  -1 594.882 13.9209  12
  -3   5   1 669.492 14.0958   8
  -3  -5   1 647.705 13.1277   5
   3   5  -1 633.940 12.8745   5
   3   5  -1 650.277 13.4912   6
  -3  -5   1 650.294 13.2479   6
  -3  -5   0 19.9186 1.32520   3
  -3   5   0 17.8815 1.23880   3
  -3   5   0 20.2077 1.55367  17
   3   5   0 18.5885 1.51259  15
   3   5   0 20.0223 1.39781  18
  -3  -5   0 18.3654 1.55728  14
   3   5   0 17.4863 1.34326  13
   3   5   0 20.7621 1.65651  11
  -3   5   0 18.8729 1.70319   8
  -3   5   0 19.4970 1.27733   7
  -3  -5   0 17.0463 1.20692   7
   3   5   0 16.5771 1.30887   5
   3   5   0 20.2127 1.50183   6
  -3  -5   0 18.2159 1.40311   6
  -3  -5   0 17.5085 1.38127   5
  -3   5   0 17.7939 1.05413   6
   3  -5   0 17.5017 1.21928   4
   3   5   0 16.8620 1.18372   4
   3   5   1 131.497 3.89167   3
  -3  -5  -1 123.674 3.93940   3
  -3   5  -1 131.796 3.98081   3
   3  -5   1 128.300 3.80018   3
   3   5   1 125.214 4.00448  15
  -3   5  -1 122.786 4.02450  17
  -3   5  -1 131.686 4.91342   8
   3  -5   1 128.012 3.95643   7
  -3   5  -1 128.412 3.81856   7
   3   5   1 128.325 4.02572   7
  -3  -5  -1 127.593 3.85135   7
  -3   5  -1 126.517 3.23628   6
  -3  -5  -1 130.621 4.38842   5
   3  -5   1 131.740 3.30754   6
   3   5   1 123.398 4.31386   6
   3   5   2 2.33121 0.71813   3
   3  -5   2 2.76813 0.68217   3
  -3  -5  -2 1.56472 0.61923   3
  -3   5  -2 1.99384 0.65202   3
  -3  -5  -2 1.45072 0.77857   5
   3  -5   2 2.17202 0.63906  17
   3  -5   2 3.36636 0.87024  16
   3   5   2 2.01976 0.84042  10
  -3   5  -2 2.04492 0.83359   8
   3   5   2 2.15233 0.68156   7
   3   5   2 1.89776 0.73715   6
   3  -5   2 1.93129 0.63162   7
  -3  -5  -3 267.270 7.58859   3
  -3   5  -3 263.136 7.43978   3
   3   5   3 272.604 7.62052   4
   3  -5   3 280.908 7.67623   4
   3  -5   3 269.755 8.19133  16
  -3  -5  -3 267.441 6.93745  17
   3   5   3 255.472 7.93532  10
   3   5   3 277.755 7.57038   7
  -3   5  -3 276.216 8.24437   8
   3  -5   3 267.869 7.39611   7
  -3   5  -3 283.860 6.69015   5
  -3  -5  -3 281.836 8.17970   5
   3   5   3 276.296 8.03207   6
  -3   5  -4 1273.87 26.3169   3
  -3  -5  -4 1321.76 26.5684   3
   3  -5   4 1284.51 26.3305   4
   3   5   4 1294.28 26.4714   4
   3  -5   4 1345.20 27.4450  16
   3   5   4 1350.98 27.2016  10
   3  -5   4 1330.48 26.2800   7
   3   5   4 1301.45 26.3505   7
  -3   5  -4 1310.02 26.8079   8
   3   5   4 1342.55 27.0345   6
  -3  -5  -4 1333.42 27.1292   5
   3   5   5 122.591 5.41139   4
   3  -5   5 123.227 5.35993   4
   3   5   5 131.484 5.74742   6
  -3  -5  -5 111.161 5.41834   5
   3   5   5 124.818 5.63276  10
   3   5   5 130.394 5.52640   7
   3  -5   5 129.428 5.39671   7
  -3   5  -5 114.255 5.11766   8
  -3  -5  -5 120.043 5.42318   3
  -3   5  -5 125.203 5.43544   3
   3   5   6 413.897 12.2618   4
   3  -5   6 446.498 12.6160   4
   3   5   6 450.798 12.9436   6
  -3  -5  -6 449.720 12.8362   5
   3   5   6 428.385 12.6949  10
   3   5   6 445.697 12.5692   7
   3  -5   6 448.024 12.4671   7
  -3  -5  -6 428.470 12.5761   3
  -3   5  -6 431.841 12.5118   3
   3   5   7 6.60432 1.67792  10
   3   5   7 8.34693 1.82356   6
   3  -5   7 7.75058 1.84642   7
   3   5   7 6.74084 1.63129   7
   3   5   7 8.43832 1.86580   4
   3  -5   7 6.10832 1.60822   4
  -3  -5  -7 7.60099 1.78062   5
  -3   5  -7 7.14216 1.77335   3
  -3  -5  -7 5.65310 1.74140   3
   3   5   8 3.67543 1.47479  10
   3   5   8 4.00544 1.63315   7
   3  -5   8 8.18204 1.99208   7
   3   5   8 4.85322 1.67429   6
   3   5   8 4.84387 1.56783   4
  -3  -5  -8 4.74141 1.60283   5
   3  -5   8 4.06218 1.55391   4
  -3  -5  -8 3.02659 1.62753   3
  -3   5  -8 5.55617 1.66126   3
   3   5   9 3.64389 1.66413  10
   3   5   9 5.70714 1.89943   7
   3  -5   9 3.15997 1.62360   7
   3   5   9 4.54395 1.77666   6
  -3  -5  -9 4.24929 1.70437   3
  -3   5  -9 2.49740 1.58406   3
  -3  -5  -9 8.77984 2.11682   5
   3   5   9 6.70508 1.91609   4
   3  -5   9 3.74033 1.66700   4
   3   5  10 38.0133 4.18002   4
   3  -5  10 39.5547 4.20892   4
  -3  -5 -10 39.6124 4.16646   5
   3   5  10 36.0363 4.04430   6
   3   5  10 35.8097 4.01038  10
   3  -5  10 34.4988 3.86478   7
   3   5  10 47.3343 4.56986   7
  -3  -5 -10 44.3678 4.57827   3
  -3   5 -10 28.2210 3.64411   3
   3  -6 -11 56.8329 5.12175   2
   3   6 -11 50.5185 4.79380   2
  -3   6  11 51.3412 5.11533   4
   3  -6 -11 58.9351 5.23695   5
   3  -6 -11 40.8531 4.55034   9
   3   6 -11 62.1262 5.27034   1
   3  -6 -11 50.2939 4.89152   1
   3   6 -10 125.329 7.40343  13
   3   6 -10 118.257 6.88391   2
   3  -6 -10 111.696 6.85998   2
   3  -6 -10 121.897 7.25562   5
  -3   6  10 115.348 6.95252   4
  -3  -6  10 112.542 6.91331   4
   3  -6 -10 128.810 7.48626   9
   3   6 -10 122.759 7.04164   1
   3  -6 -10 120.466 7.04260   1
   3   6  -9 130.561 7.32811  13
   3   6  -9 132.004 6.99189   2
   3  -6  -9 150.586 7.41695   2
  -3   6   9 127.513 6.99620   4
  -3  -6   9 133.126 7.10954   4
   3  -6  -9 139.246 7.53109   9
   3  -6  -9 139.310 7.19952   1
   3   6  -9 137.155 7.10733   1
   3   6  -8 2.26558 1.39537  13
   3   6  -8 3.90196 1.52466  15
  -3  -6   8 2.34702 1.23912  18
  -3   6   8 2.05890 1.23032   4
  -3  -6   8 2.03693 1.29098   4
   3  -6  -8 0.76634 1.23832   9
   3  -6  -8 2.73102 1.33371   2
   3   6  -8 4.36388 1.47387   2
   3  -6  -8 0.33975 1.13953   1
   3   6  -8 1.67184 1.23572   1
   3   6  -7 7.73676 1.85963  13
  -3  -6   7 5.54973 1.56473  18
   3   6  -7 5.92196 1.58943  15
  -3   6   7 2.09654 1.17241   4
  -3  -6   7 5.03546 1.50341   4
   3  -6  -7 5.51916 1.69472   9
   3  -6  -7 3.59222 1.39595   2
   3   6  -7 7.65117 1.69018   2
   3  -6  -7 3.58019 1.31199   1
   3   6  -7 4.69543 1.39362   1
   3  -6  -6 124.033 5.64533   1
   3   6  -6 125.656 5.62850   1
   3   6  -6 122.291 6.02345  15
  -3  -6   6 130.890 5.96863  18
   3   6  -6 120.074 5.89535  13
  -3   6   6 128.827 5.73823   4
  -3  -6   6 110.109 5.33414   4
   3  -6  -6 129.711 6.19119   9
   3  -6  -6 120.665 5.57333   2
   3   6  -6 118.720 5.50445   2
   3   6  -5 126.401 5.29303   1
   3  -6  -5 133.602 5.44404   1
   3   6  -5 129.857 5.91965  15
  -3  -6   5 128.217 5.68476  18
   3   6  -5 123.034 5.61980  13
  -3   6   5 128.767 5.35004   4
  -3  -6   5 127.378 5.31204   4
   3   6  -5 125.936 5.28930  12
   3  -6  -5 123.714 5.75413   9
   3  -6  -5 129.083 5.34510   2
   3   6  -5 132.720 5.38779   2
   3  -6  -4 181.909 6.03911   1
   3   6  -4 158.632 5.67723   1
   3   6  -4 162.261 6.55174  15
  -3  -6   4 174.736 6.51002  18
   3   6  -4 163.847 6.18384  13
  -3   6   4 174.078 5.89375   4
  -3  -6   4 175.311 5.86924   4
   3   6  -4 173.019 6.22481  12
   3  -6  -4 172.431 6.50925   9
   3  -6  -4 190.647 6.14941   2
   3   6  -4 166.281 5.77167   2
   3  -6  -3 1082.50 21.6468   1
   3   6  -3 1115.79 21.6300   1
   3   6  -3 1048.05 22.9587  15
  -3  -6   3 1068.82 22.4505  14
  -3  -6   3 1115.41 22.7000  18
   3   6  -3 1120.51 22.3888  13
  -3   6   3 1089.21 21.5073   4
   3   6  -3 1112.56 21.2434   4
  -3  -6   3 1060.97 21.4797   4
   3   6  -3 1110.39 22.5396  12
   3   6  -3 1094.45 22.3222  11
   3  -6  -3 1080.49 22.6671   9
  -3   6   3 1071.12 21.2425   8
   3  -6  -3 1092.52 21.6295   2
   3   6  -3 1093.14 21.5698   2
   3  -6  -2 72.2993 2.95980   2
   3   6  -2 71.7023 2.94349   2
   3  -6  -2 68.9858 2.92459   1
   3   6  -2 64.7464 2.85051   1
  -3  -6   2 72.1854 3.48240  14
   3   6  -2 68.7713 3.61238  15
   3   6  -2 67.6880 3.17001  13
   3  -6  -2 71.0161 2.66799  13
   3  -6  -2 76.4397 2.90062   4
   3   6  -2 70.7601 2.84455   4
  -3  -6   2 70.9823 2.92152   4
  -3   6   2 71.4828 2.89643   4
   3   6  -2 71.1884 3.40305  11
   3   6  -2 69.5938 3.49238  12
   3  -6  -2 71.3799 3.43259   9
  -3   6   2 69.2213 3.17641   8
   3   6  -2 78.4127 2.64048   5
   3   6  -2 70.8111 3.01626   6
  -3  -6   2 72.9113 2.91054   6
   3  -6  -1 99.7732 3.39529   1
   3   6  -1 102.788 3.44036   1
   3  -6  -1 100.929 3.36665   2
   3   6  -1 97.6191 3.33846   2
   3   6  -1 110.412 4.38797  15
  -3  -6   1 105.225 4.14915  14
   3  -6  -1 94.7088 2.86544  14
   3   6  -1 104.441 3.69916  13
  -3  -6   1 108.764 3.61123  13
  -3   6   1 100.970 3.33714   4
  -3  -6   1 99.3014 3.29523   4
   3  -6  -1 102.380 3.29712   4
   3   6  -1 107.677 3.33689   4
   3   6  -1 102.448 4.17529  12
   3   6  -1 104.382 4.08925  11
  -3   6   1 101.126 4.11089   8
   3   6  -1 96.8366 3.32922   5
  -3  -6   1 94.8154 3.35313   5
   3   6  -1 102.442 3.68510   6
  -3  -6   1 100.293 3.49500   6
  -3   6   0 4.52306 0.70831   3
  -3  -6   0 2.99315 0.62714   3
   3   6   0 2.85314 0.82065  15
   3   6   0 3.44462 0.74748  18
   3   6   0 3.90258 0.72226  13
  -3  -6   0 2.99576 0.84979  14
   3   6   0 5.69435 1.03355  11
   3   6   0 4.66930 0.94777  12
  -3   6   0 3.87747 0.97535   8
  -3   6   0 3.75195 0.52786   6
   3   6   0 3.69637 0.79353   6
  -3  -6   0 4.36540 0.69610   7
  -3  -6   0 2.50020 0.67813   6
  -3   6   0 3.23687 0.60961   7
   3   6   0 4.53519 0.74972   4
  -3  -6   0 3.98232 0.84825   5
   3  -6   0 3.05139 0.59135   4
   3   6   0 2.70293 0.74023   5
   3  -6   1 134.981 3.94232   3
   3   6   1 145.036 4.08898   3
  -3   6  -1 133.642 4.09665   3
  -3  -6  -1 133.012 4.23041   3
   3   6   1 142.203 4.10858  18
   3   6   1 142.783 4.56589  15
  -3   6  -1 133.293 4.46779  17
  -3  -6  -1 130.967 4.03437   7
   3   6   1 138.527 4.19160   7
   3  -6   1 136.627 4.11782   7
  -3   6  -1 138.890 5.27335   8
  -3   6  -1 137.719 4.02676   7
  -3  -6  -1 147.539 4.78891   5
   3   6   1 137.991 4.69340   6
  -3   6  -2 1009.35 20.3732   3
  -3  -6  -2 1053.24 20.5513   3
   3   6   2 1071.03 20.1454   3
   3  -6   2 1032.10 20.5504  17
   3  -6   2 1023.73 21.8248  16
   3   6   2 1056.84 21.6296  10
   3  -6   2 1062.64 20.3073   7
   3   6   2 1077.88 20.5035   7
  -3   6  -2 1048.09 22.0659   8
   3   6   2 1046.20 21.3013   6
  -3  -6  -2 1040.25 21.3514   5
  -3  -6  -3 16.1679 1.61758   3
  -3   6  -3 17.2812 1.61190   3
   3   6   3 16.3296 1.58207   4
   3  -6   3 15.0374 1.55628   4
   3  -6   3 14.2207 1.72888  16
  -3  -6  -3 14.7783 1.47156  17
   3   6   3 13.5384 1.64787  10
  -3   6  -3 16.6567 1.90167   8
   3  -6   3 15.8331 1.52270   7
   3   6   3 14.8319 1.54198   7
   3   6   3 15.9402 1.76507   6
  -3  -6  -3 18.2938 1.91940   5
  -3   6  -4 1050.10 22.0383   3
  -3  -6  -4 1046.00 22.1858   3
   3   6   4 1033.46 22.0538   4
   3  -6   4 1061.95 22.0398   4
   3  -6   4 1083.06 23.2566  16
   3   6   4 1066.57 22.9975  10
   3  -6   4 1075.11 21.8801   7
   3   6   4 1030.82 21.9255   7
  -3   6  -4 1062.32 22.8776   8
   3   6   4 1063.68 22.8082   6
  -3  -6  -4 1093.72 23.0520   5
  -3  -6  -5 904.914 20.4240   3
  -3   6  -5 879.597 20.1709   3
   3   6   5 901.579 20.2826   4
   3  -6   5 898.377 20.1355   4
   3  -6   5 896.137 21.2099  16
   3   6   5 933.094 21.1296  10
  -3   6  -5 888.551 20.3268   8
   3  -6   5 913.656 20.0136   7
   3   6   5 905.910 20.2561   7
   3   6   5 911.529 20.8792   6
  -3  -6  -5 943.879 21.0945   5
   3   6   6 1.53542 1.19936  10
   3   6   6-0.27803 1.02714   4
   3  -6   6 0.27455 0.92045   4
  -3  -6  -6-0.61561 0.91472   5
   3   6   6-0.60739 0.90250   6
   3   6   6-0.27325 0.91609   7
   3  -6   6 0.79172 0.94586   7
  -3   6  -6-0.27853 0.99828   3
  -3  -6  -6-0.28687 1.02815   3
   3   6   7 35.5643 3.48611   6
  -3  -6  -7 35.7286 3.47462   5
   3   6   7 35.6976 3.45803  10
   3   6   7 36.9993 3.40163   4
   3  -6   7 32.7412 3.22731   4
   3  -6   7 40.5442 3.46235   7
   3   6   7 27.8868 2.97819   7
  -3  -6  -7 28.5356 3.08483   3
  -3   6  -7 36.1422 3.38271   3
   3   6   8 125.797 6.81696   6
  -3  -6  -8 125.536 6.78399   5
   3   6   8 104.577 6.29679  10
   3   6   8 117.677 6.55659   4
   3  -6   8 131.940 6.81523   4
   3  -6   8 146.266 6.94151   7
   3   6   8 125.370 6.59670   7
  -3  -6  -8 124.649 6.73516   3
  -3   6  -8 126.487 6.72063   3
   3   6   9 67.7447 5.18272   6
  -3  -6  -9 56.5988 4.83019   5
   3   6   9 58.8295 4.87583  10
   3   6   9 68.4460 5.20991   4
   3  -6   9 67.7891 5.20172   4
   3   6   9 63.1013 4.88143   7
  -3  -6  -9 61.8281 5.04627   3
  -3   6  -9 66.6877 5.10530   3
  -3  -6 -10 16.0101 2.93765   5
   3   6  10 13.3837 2.65823   4
   3   6  10 15.4235 2.82585  10
   3   6  10 14.6986 2.86110   6
   3   6  10 11.0987 2.52679   7
  -3  -6 -10 15.0390 2.80313   3
  -3   6 -10 13.8136 2.74679   3
   3  -7 -10 10.1364 2.58418   5
   3  -7 -10 10.3270 2.45882   9
   3   7 -10 11.1877 2.58078  13
  -3   7   9 81.2844 5.60353   4
  -3  -7   9 87.0820 5.65059  18
   3  -7  -9 93.1223 6.19319   9
   3   7  -9 96.1869 6.19839  13
  -3   7   8 0.34102 1.14330   4
  -3  -7   8-0.35421 1.26951  18
   3   7  -8-0.37245 1.10684  15
   3  -7  -8 0.79301 1.32932   9
   3   7  -8 1.53142 1.32860  13
   3   7  -7 273.501 9.46825   1
   3   7  -7 277.911 10.0416  13
   3   7  -7 265.529 10.0251  15
  -3  -7   7 299.566 10.2089  18
  -3   7   7 267.281 9.51940   4
   3  -7  -7 263.346 10.1988   9
   3   7  -7 284.454 9.57744   2
   3  -7  -6 324.304 9.98435   1
   3   7  -6 315.394 9.78494   1
   3   7  -6 316.176 10.7186  15
  -3  -7   6 303.311 10.3006  18
   3   7  -6 314.527 10.4575  13
  -3   7   6 308.482 9.80862   4
   3  -7  -6 337.807 10.9746   9
   3  -7  -6 341.083 10.1464   2
   3   7  -6 320.621 9.82237   2
   3   7  -5 257.087 7.95828   1
   3  -7  -5 247.249 7.93533   1
   3   7  -5 250.047 8.96341  15
  -3  -7   5 253.753 8.67105  18
   3   7  -5 260.434 8.66012  13
  -3   7   5 238.963 7.82705   4
   3   7  -5 255.394 8.31574  12
   3  -7  -5 245.276 8.76202   9
   3  -7  -5 247.558 7.94328   2
   3   7  -5 237.696 7.72698   2
  -3  -7   4 6.76957 1.42908  18
   3   7  -4 7.24912 1.43174  15
   3   7  -4 10.6394 1.55898  13
  -3   7   4 11.8740 1.48084   4
   3   7  -4 10.1391 1.51880  12
   3  -7  -4 13.9562 1.85515   9
   3  -7  -4 7.80256 1.25856   1
   3   7  -4 7.98537 1.23123   1
   3  -7  -4 9.20777 1.33331   2
   3   7  -4 10.9387 1.40486   2
   3  -7  -3 1246.03 24.2010   1
   3   7  -3 1251.71 24.0723   1
   3   7  -3 1262.56 26.2085  15
  -3  -7   3 1244.35 25.5160  14
  -3  -7   3 1193.97 25.5480  18
   3   7  -3 1227.15 24.9424  13
  -3   7   3 1244.39 24.0909   4
   3   7  -3 1256.94 25.1371  11
   3   7  -3 1225.24 25.4529  12
   3  -7  -3 1245.59 25.5045   9
   3  -7  -3 1222.83 24.1287   2
   3   7  -3 1257.47 24.1015   2
   3  -7  -2 96.5042 3.49563   2
   3   7  -2 95.9073 3.45745   2
   3  -7  -2 100.036 3.58127   1
   3   7  -2 92.5544 3.47394   1
  -3  -7   2 102.146 4.44095  14
   3   7  -2 105.750 4.73161  15
  -3  -7   2 105.587 4.42507  18
   3   7  -2 106.638 4.11722  13
  -3   7   2 98.2759 3.48653   4
  -3   7   2 102.513 3.58085  10
   3   7  -2 99.4541 4.21281  11
   3   7  -2 105.153 4.52354  12
   3  -7  -2 94.2129 4.10920   9
  -3   7   2 95.9583 4.02703   8
   3   7  -2 95.1222 3.68604   6
   3   7  -1 149.801 4.33413   2
   3   7  -1 152.210 4.42188   1
  -3  -7   1 152.949 5.49649  14
   3   7  -1 154.790 5.65246  15
   3   7  -1 146.517 4.75588  13
  -3   7   1 147.564 4.29737   4
   3   7  -1 157.766 5.40876  11
   3   7  -1 153.466 5.51023  12
  -3   7   1 165.769 5.65189   8
   3  -7  -1 142.830 4.94780   9
  -3  -7   1 152.873 4.48396   5
   3   7  -1 151.042 4.41595   5
  -3  -7   1 161.247 4.66395   6
   3   7  -1 152.796 4.78242   6
  -3   7   0 188.918 4.95163   3
  -3  -7   0 198.817 5.06878   3
   3   7   0 188.902 5.35543  13
  -3  -7   0 187.523 6.26924  14
   3   7   0 186.707 6.15148  15
   3   7   0 198.005 5.55368  18
   3   7   0 195.182 6.27740  11
   3   7   0 197.688 6.25534  12
  -3   7   0 200.947 6.60570   8
   3   7   0 201.701 5.52612   5
  -3  -7   0 194.509 5.54420   5
   3   7   0 193.413 5.73663   6
  -3  -7  -1 886.593 17.1588   3
  -3   7  -1 888.898 17.0267   3
  -3  -7  -1 857.777 18.6371  14
   3   7   1 912.185 18.5042  12
  -3  -7  -1 867.323 17.7620  15
   3  -7   1 885.267 18.4556  17
   3   7   1 854.059 18.0648  15
  -3   7  -1 884.171 19.4107   8
   3   7   1 876.205 17.1745   7
   3   7   1 890.592 18.1742   6
  -3  -7  -1 888.660 18.1603   5
  -3   7  -2 64.8808 2.90874   3
  -3  -7  -2 70.2620 3.03253   3
   3  -7   2 71.1837 3.31714  17
   3  -7   2 71.1531 3.80596  16
   3   7   2 67.3513 3.62912  10
   3   7   2 69.6874 2.99884   7
  -3   7  -2 74.5515 3.97712   8
   3   7   2 77.2407 3.59454   6
  -3  -7  -2 74.1531 3.61674   5
  -3  -7  -3 746.521 16.3584   3
  -3   7  -3 748.233 16.1255   3
   3   7   3 781.493 16.3605   4
   3  -7   3 748.229 17.6590  16
  -3  -7  -3 759.556 16.5119  17
   3   7   3 766.902 17.5144  10
  -3   7  -3 777.714 17.8750   8
   3   7   3 753.438 16.1969   7
   3   7   3 767.262 17.2120   6
  -3  -7  -3 793.673 17.4724   5
  -3  -7  -4 28.3800 2.32584   3
  -3   7  -4 27.0281 2.21936   3
   3   7   4 27.1371 2.26069   4
   3  -7   4 24.1380 2.46581  16
   3   7   4 30.3020 2.66769  10
   3   7   4 30.8740 2.34790   7
  -3   7  -4 26.9360 2.54529   8
  -3  -7  -4 24.1521 2.42481   5
   3   7   4 25.1695 2.40573   6
  -3  -7  -5 212.522 7.54083   3
  -3   7  -5 207.921 7.36752   3
   3   7   5 212.244 7.43186   4
   3  -7   5 221.461 8.33691  16
   3   7   5 212.640 8.05275  10
   3   7   5 211.267 7.35195   7
  -3   7  -5 195.592 7.52805   8
   3   7   5 211.001 7.86210   6
  -3  -7  -5 231.962 8.27817   5
  -3  -7  -6 143.494 6.77611   5
   3   7   6 137.119 6.52814   6
   3   7   6 158.243 7.03232  10
   3   7   6 139.746 6.30172   4
   3   7   6 153.441 6.45450   7
  -3  -7  -6 140.457 6.38486   3
  -3   7  -6 138.824 6.29555   3
   3   7   7 16.5358 2.35941   4
  -3  -7  -7 22.1078 2.87178   5
   3   7   7 22.8335 2.79435   6
   3   7   7 17.5197 2.42809   7
  -3  -7  -7 12.9053 2.25646   3
   3   7   7 13.8739 2.35950  10
   3   7   8-1.17909 1.36392  10
   3   7   8 0.35437 1.22976   7
   3   7   8 0.39028 1.26085   6
   3   7   8 1.48250 1.36923   4
  -3  -7  -8 1.17813 1.40751   5
   3   7   9 5.15332 1.84826  10
   3   7   9 6.87234 2.14528   6
   3   7   9 7.92214 2.13201   7
  -3  -7  -9 6.82770 2.02588   5
   3   7   9 4.97765 1.74634   4
   3   7  10 6.04465 2.16822  10
  -3  -7 -10 8.71211 2.39871   5
  -3   8  10 4.99172 1.91018  10
   3  -8 -10 5.69372 2.04173   5
   3  -8 -10 7.73025 2.33372   9
   3   8 -10 8.47874 2.46336  13
  -3   8   9 8.24375 2.16029  10
   3   8  -9 13.3476 2.59362  13
  -3  -8   9 10.3892 2.24243  18
   3  -8  -9 9.81793 2.33784   9
   3   8  -8 76.1045 5.28876  13
   3   8  -8 76.5261 5.32790  15
  -3  -8   8 71.3433 5.04406  18
   3  -8  -8 77.7147 5.56768   9
   3   8  -7 66.5795 4.68040  13
   3   8  -7 60.3815 4.60797  15
  -3  -8   7 73.5764 4.87436  18
   3  -8  -7 79.6438 5.28144   9
   3   8  -6 553.913 15.3250  13
   3   8  -6 582.850 15.0872  12
   3  -8  -6 574.478 15.8934   9
   3   8  -6 549.298 15.8055  15
  -3  -8   6 584.620 15.7213  18
   3   8  -5 523.844 13.9512  12
   3   8  -5 520.436 13.9846  13
   3  -8  -5 529.672 14.4493   9
   3   8  -5 546.288 14.9244  15
  -3  -8   5 525.791 14.4081  18
   3   8  -4 107.390 5.11785  12
   3   8  -4 105.482 4.89209  13
   3  -8  -4 107.968 5.21572   9
   3   8  -4 111.283 5.53286  15
  -3  -8   4 102.627 5.07151  18
   3   8  -3 30.6493 2.43852  11
   3   8  -3 32.4832 2.65376  12
  -3   8   3 29.6664 2.16173  10
   3   8  -3 36.0848 2.52538  13
   3  -8  -3 29.5485 2.47124   9
   3   8  -3 33.9170 2.85853  15
  -3  -8   3 36.3227 2.79645  14
  -3  -8   3 31.4777 2.60288  18
  -3  -8   2 89.5868 4.34221  14
   3   8  -2 89.9499 4.55821  15
  -3  -8   2 87.8635 4.18427  18
   3   8  -2 87.8262 4.06813  11
   3   8  -2 92.0986 4.40932  12
   3   8  -2 88.5021 3.78227  13
  -3   8   2 91.6316 4.09160   8
   3  -8  -2 94.5859 4.17409   9
   3   8  -2 87.6343 3.52482   6
   3   8  -1 0.43463 0.67462  15
   3   8  -1 0.36875 0.59576  11
   3   8  -1 0.82142 0.66352  12
   3   8  -1 1.55086 0.68517  13
  -3  -8   1 0.60897 0.72762  14
   3  -8  -1 0.77283 0.61947   9
  -3   8   1 1.41498 0.81007   8
   3   8  -1 0.26497 0.48959   6
   3   8   0 248.144 7.81092  15
   3   8   0 272.750 7.94606  11
   3   8   0 261.903 7.90183  12
  -3  -8   0 239.499 7.67018  14
  -3   8   0 267.906 8.29781   8
  -3  -8   0 270.916 7.02279   5
   3   8   0 277.584 7.24528   6
   3  -8   1 489.455 12.0965  17
   3   8   1 484.788 11.9123  12
  -3  -8  -1 497.465 12.2161  14
  -3   8  -1 499.859 12.8875   8
  -3  -8  -1 505.261 11.6595   5
   3   8   1 487.030 11.5377   6
   3  -8   2 1016.01 21.2872  17
   3  -8   2 1012.05 22.4578  16
  -3  -8  -2 1039.98 21.7628  17
  -3   8  -2 1026.62 22.6120   8
   3   8   2 1034.78 21.3584   6
  -3  -8  -2 1013.29 21.4102   5
   3   8   2 1075.71 21.1980  12
   3   8   2 1026.15 21.9267  10
   3  -8   3 302.954 9.53043  16
  -3  -8  -3 301.585 8.70543  17
  -3   8  -3 303.498 9.62155   8
  -3  -8  -3 312.910 9.21428   5
   3   8   3 294.775 8.87381   6
   3   8   3 293.364 9.17625  10
   3  -8   4 54.9239 3.78208  16
   3   8   4 50.8598 3.58110  10
  -3   8  -4 59.7428 3.92031   8
   3   8   4 57.1814 3.66293   6
  -3  -8  -4 48.4278 3.49106   5
   3  -8   5 8.49025 1.76259  16
   3   8   5 6.88433 1.61248  10
  -3  -8  -5 8.30422 1.78563   5
  -3   8  -5 4.62007 1.39713   8
   3   8   5 4.54247 1.37379   6
  -3  -8  -6 1.33053 1.11542   5
   3  -8   6 1.39686 1.17100  16
   3   8   6 0.96313 1.22065   6
   3   8   6 2.00066 1.33634  10
   3  -8   7 184.434 8.14635  18
   3   8   7 169.748 7.83109   6
  -3  -8  -7 173.893 8.13258   5
   3   8   7 172.973 8.00325  10
   3  -8   8 33.7671 3.59944  18
  -3  -8  -8 34.8956 3.82191   5
   3   8   8 37.4318 3.83628   6
   3   8   8 32.0156 3.58574  10
   3   8   9-0.44099 1.42467  10
  -3  -8  -9-0.87993 1.62540   5
   3   8   9 0.43696 1.29855   6
  -3   9  10 120.726 7.29823  10
   3  -9 -10 124.286 7.64405   5
   3  -9 -10 127.487 7.75990   9
   3   9 -10 138.853 7.90071  13
   3   9  -9 20.4606 3.12202  13
   3  -9  -9 27.4998 3.61271   5
  -3   9   9 24.6805 3.31346  10
   3  -9  -9 24.7687 3.51039   9
  -3  -9   9 23.8757 3.25351  18
  -3   9   8-0.75313 1.26250  10
   3   9  -8-0.39244 1.16627  13
   3  -9  -8 0.42052 1.30527   9
   3   9  -8-0.82103 1.16319  15
  -3  -9   8-0.39248 1.36203  18
  -3   9   7 26.7394 2.97815  10
   3   9  -7 34.7410 3.41005  13
   3  -9  -7 29.8636 3.38217   9
   3   9  -7 28.9259 3.31765  15
  -3  -9   7 33.1570 3.41519  18
  -3   9   6 109.312 5.55575  10
   3   9  -6 98.9547 5.44476  13
   3   9  -6 95.6608 5.29167  12
   3  -9  -6 96.8935 5.65990   9
   3   9  -6 95.9111 5.73691  15
  -3  -9   6 97.9761 5.62769  18
   3   9  -5 353.114 10.8284  12
  -3   9   5 344.236 10.2325  10
   3   9  -5 322.784 10.2757  13
   3  -9  -5 340.145 10.9656   9
   3   9  -5 314.231 11.0254  15
  -3  -9   5 343.704 10.9954  18
   3   9  -4 884.407 20.2168  12
  -3   9   4 867.857 18.9638  10
   3   9  -4 858.242 19.3327  13
   3  -9  -4 842.042 19.9211   9
   3   9  -4 874.247 20.8169  15
  -3  -9   4 860.467 20.2779  18
  -3  -9   4 842.099 20.0827  14
   3   9  -3 38.5160 2.76705  11
   3   9  -3 34.7245 2.87774  12
   3   9  -3 37.6205 2.59878  13
   3  -9  -3 35.2879 2.78685   9
  -3  -9   3 37.0415 2.95804  14
   3   9  -3 35.8022 3.08755  15
  -3  -9   3 38.1526 2.97355  18
  -3   9   2 177.689 6.36986   8
   3  -9  -2 174.465 6.18980   9
  -3  -9   2 188.511 6.92110  14
   3   9  -2 200.402 7.35282  15
  -3  -9   2 185.233 6.58105  18
   3   9  -2 190.008 6.47637  11
   3   9  -2 177.548 6.80371  12
  -3  -9   1 906.970 20.2391  14
   3   9  -1 919.358 20.7114  15
   3   9  -1 925.271 19.8835  11
   3   9  -1 925.477 20.4101  12
  -3   9   1 937.734 20.3791   8
   3   9  -1 942.265 18.7227   6
   3   9   0 45.4693 3.06941  15
   3   9   0 45.1231 3.02183  12
   3   9   0 47.4640 3.02480  11
  -3  -9   0 47.4731 3.08899  14
  -3   9   0 52.5325 3.40809   8
   3   9   0 46.1650 2.57309   6
   3  -9   1 125.678 5.23386  17
   3   9   1 126.094 5.08373  12
  -3  -9  -1 117.830 5.11778  14
  -3   9  -1 129.002 5.70412   8
   3   9   1 128.158 4.70675   6
  -3  -9  -1 130.127 4.80284   5
   3  -9   2 90.3633 4.30357  17
   3  -9   2 101.858 4.99237  16
  -3  -9  -2 102.067 4.74600  17
  -3   9  -2 93.6412 4.93296   8
   3   9   2 99.3811 4.33209   6
  -3  -9  -2 104.266 4.54028   5
   3   9   2 95.4791 4.26676  12
   3   9   2 91.2069 4.52313  10
   3  -9   3 96.2155 5.06566  16
  -3  -9  -3 93.3355 4.51672  17
  -3   9  -3 95.8049 5.07986   8
   3   9   3 81.8107 4.24195   6
  -3  -9  -3 88.0037 4.50928   5
   3   9   3 86.0009 4.59091  10
   3  -9   4 112.768 5.70534  16
  -3   9  -4 105.224 5.54462   8
   3   9   4 110.904 5.30951   6
  -3  -9  -4 119.833 5.66159   5
   3   9   4 109.601 5.50466  10
   3  -9   5 95.0183 5.48933  16
  -3   9  -5 89.1615 5.20645   8
   3   9   5 99.2227 5.26553   6
  -3  -9  -5 105.128 5.56033   5
   3   9   5 96.5241 5.32875  10
   3  -9   6 78.9714 5.21278  16
   3   9   6 92.9146 5.37451   6
  -3  -9  -6 83.4596 5.28539   5
   3   9   6 73.2539 4.94101  10
  -3  -9  -7 1.90940 1.28096   5
   3  -9   7 1.94990 1.39833  18
   3   9   7 3.30956 1.39853   6
   3   9   7 3.05759 1.56988  10
  -3  -9  -8 3.75398 1.79517   5
   3  -9   8 5.78359 1.81615  18
   3   9   8 9.18042 2.24563  10
   3   9   8 6.49665 1.99523   6
   3   9   9-0.45273 1.40524  10
   3   9   9 0.88845 1.59213   6
  -3  -9  -9-0.90543 1.51776   5
  -3  10  10 5.56937 1.95289  10
   3  10 -10 5.72689 2.05302  13
  -3 -10  10 6.00616 2.15320  18
   3  10  -9 14.9302 2.64793  13
   3 -10  -9 17.6111 3.16962   5
  -3  10   9 11.8763 2.50115  10
   3 -10  -9 8.00920 2.20374   9
  -3 -10   9 14.8901 2.75501  18
  -3  10   8 10.3512 2.17701  10
   3  10  -8 10.3221 2.30952  13
   3 -10  -8 12.5599 2.54850   9
   3  10  -8 4.76796 1.82696  15
  -3 -10   8 6.99379 1.84834  18
  -3  10   7 22.1977 2.77357  10
   3  10  -7 22.0007 2.84515  13
   3 -10  -7 18.5652 2.73847   9
   3  10  -7 17.9815 2.80810  15
  -3 -10   7 18.0022 2.67873  18
  -3  10   6 146.321 6.61996  10
   3  10  -6 145.460 6.84766  12
   3  10  -6 136.354 6.56727  13
   3  10  -6 139.809 7.25628  15
  -3 -10   6 149.697 7.20565  18
   3 -10  -6 153.531 7.35787   9
   3  10  -5 147.553 6.43192  13
   3  10  -5 145.585 6.70169  12
   3 -10  -5 149.930 6.85486   9
   3  10  -5 144.694 7.14066  15
  -3 -10   5 161.810 7.15880  18
   3  10  -4 13.6245 1.86812  11
   3  10  -4 13.2145 1.99898  12
  -3 -10   4 11.2223 1.90281  14
   3 -10  -4 13.6063 2.00287   9
   3  10  -4 12.7227 2.13295  15
  -3 -10   4 16.1327 2.17870  18
   3  10  -3 3.38333 1.10852  11
   3  10  -3 2.78096 0.99845  12
  -3 -10   3 4.94407 1.34928  14
   3  10  -3 2.48809 1.11624  15
  -3 -10   3 5.26503 1.29329  18
   3 -10  -3 3.36963 1.10123   9
   3  10  -2 94.0866 4.46773  11
   3  10  -2 92.6171 4.85892  12
  -3 -10   2 88.5261 4.71905  14
   3  10  -2 91.3652 5.07470  15
  -3 -10   2 102.896 4.79964  18
  -3  10   2 102.548 4.76433   8
   3  10  -1 604.351 14.2394  11
   3  10  -1 582.601 14.7273  12
  -3  10   1 586.252 14.6546   8
  -3 -10   1 558.935 14.5332  14
   3  10  -1 579.889 14.9489  15
  -3 -10   1 575.090 13.9483  18
  -3  10   0 35.9169 2.95184   8
   3  10   0 36.6822 2.73867  11
   3  10   0 40.2440 2.93386  12
  -3 -10   0 35.0210 2.80437  14
   3 -10   1 1.67939 0.83316  17
   3  10   1 1.54964 0.86520  12
  -3 -10  -1 3.48004 1.08063  14
  -3  10  -1 2.50060 1.16812   8
   3  10   1 1.38409 0.71110   6
  -3 -10  -2 15.8377 1.98058  17
   3 -10   2 13.1786 1.74006  17
  -3  10  -2 14.0805 2.06901   8
   3  10   2 16.7264 1.81156   6
  -3 -10  -2 18.4977 1.95622   5
   3  10   2 14.7299 1.74309  12
  -3 -10  -3 144.535 6.00776  17
   3 -10   3 154.278 6.70604  16
   3  10   3 142.434 6.22621  10
  -3  10  -3 148.472 6.71248   8
   3  10   3 141.487 5.82340   6
  -3 -10  -3 149.258 6.13899   5
   3 -10   4-0.31578 1.02024  16
   3  10   4 1.47787 0.99102  10
  -3 -10  -4 0.84618 0.91133   5
  -3  10  -4 0.64207 1.11415   8
   3  10   4 2.11700 0.97771   6
   3 -10   5 5.51490 1.66684  16
   3  10   5 9.14544 1.89989  10
  -3 -10  -5 5.74317 1.62102   5
  -3  10  -5 4.00313 1.43778   8
   3  10   5 12.0484 2.02270   6
   3 -10   6 73.1415 5.14161  16
  -3 -10  -6 76.0129 5.13578   5
   3  10   6 73.6588 4.89761   6
   3  10   6 73.1823 4.96930  10
  -3 -10  -7 25.2203 3.22817   5
   3 -10   7 25.4902 3.26299  18
   3  10   7 24.7899 3.15255   6
   3  10   7 32.0341 3.58893  10
  -3 -10  -8 0.85866 1.67687   5
   3 -10   8-0.43433 1.34819  18
   3  10   8 2.89508 1.65734   6
   3  10   8 2.15041 1.63502  10
  -3 -10  -9 1.39482 1.61393   5
   3  10   9 0.92835 1.55668  10
   3 -10   9 4.55526 1.82576  18
   3  10   9 3.16224 1.66938   6
   3  11  -9-0.44055 1.24829  13
   3 -11  -9 0.95069 1.75609   5
  -3  11   9-0.86049 1.49305  10
  -3 -11   9 1.83008 1.53387  18
   3 -11  -9 1.44992 1.83728   9
  -3  11   8 0.77907 1.20930  10
   3  11  -8 2.27587 1.52619  15
  -3 -11   8 2.58515 1.59192  18
   3 -11  -8 0.88915 1.43644   9
   3  11  -7 0.86338 1.39463  15
  -3 -11   7-0.80337 1.34669  18
   3 -11  -7-0.40620 1.20711   9
   3  11  -6 23.5763 2.86214  12
   3  11  -6 28.5344 3.35474  15
  -3 -11   6 23.4458 2.95695  18
   3 -11  -6 27.4950 3.17936   9
   3  11  -5 111.019 5.94427  12
  -3 -11   5 109.019 5.93157  14
   3  11  -5 92.4599 5.89453  15
  -3 -11   5 101.090 5.72968  18
   3 -11  -5 101.121 5.66616   9
   3  11  -4 174.215 7.35811  12
   3  11  -4 161.203 7.56168  15
  -3 -11   4 164.693 7.19129  14
  -3 -11   4 156.623 6.98671  18
   3 -11  -4 148.068 6.62055   9
   3  11  -3 25.8675 2.88756  15
  -3 -11   3 23.5244 2.57022  18
  -3 -11   3 28.0281 2.83025  14
   3  11  -3 24.6681 2.39566  11
   3  11  -3 26.8037 2.79810  12
   3  11  -2 403.215 10.8922  11
   3  11  -2 375.972 11.5175  12
  -3 -11   2 366.503 11.2711  14
   3  11  -2 386.059 11.9746  15
  -3 -11   2 390.899 11.1742  18
  -3  11   2 373.003 10.9420   8
   3  11  -1 143.644 5.80818  11
   3  11  -1 140.310 6.20892  12
  -3  11   1 152.618 6.43354   8
   3  11  -1 156.353 6.72720  15
  -3 -11   1 150.165 5.82602  18
  -3 -11   1 137.031 6.09366  14
  -3  11   0 426.431 12.6465   8
   3  11   0 490.141 12.8739  12
   3  11   0 444.336 12.1128  11
  -3 -11   0 470.139 12.5788  14
   3  11   1 548.911 13.9413  12
  -3 -11  -1 559.078 14.1656  14
  -3  11  -1 537.110 14.7352   8
   3 -11   1 524.834 14.1546  17
  -3  11  -2 13.8902 2.16800   8
  -3 -11  -2 16.0963 2.06504  17
   3 -11   2 13.8817 1.91505  17
  -3 -11  -3 89.2291 4.86394  17
   3 -11   3 87.7453 5.10772  16
   3  11   3 84.6763 4.78406  10
  -3  11  -3 99.5875 5.54405   8
   3  11   3 88.4754 4.52921   6
  -3 -11  -3 82.9966 4.55648   5
   3 -11   4 15.7561 2.32172  16
   3  11   4 12.7014 2.03732  10
  -3 -11  -4 17.2905 2.31869   5
  -3  11  -4 15.1807 2.30723   8
   3  11   4 17.1395 2.18207   6
   3 -11   5 68.3019 4.85586  16
   3  11   5 84.2501 5.21990  10
  -3  11  -5 73.6169 4.96285   8
   3  11   5 76.8458 4.72859   6
  -3 -11  -5 71.7230 4.81912   5
   3  11   6 15.6832 2.42697  10
  -3 -11  -6 21.3150 2.80642   5
   3  11   6 13.8351 2.33401   6
   3 -11   6 13.3914 2.55839  16
   3  11   7 246.152 10.1215  10
   3  11   7 239.252 9.76786   6
  -3 -11  -7 238.254 10.0315   5
   3 -11   7 256.244 10.5277  18
   3 -11   7 243.059 10.3254  16
   3  11   8 111.186 6.92200  10
   3 -11   8 115.423 7.14508  18
   3  11   8 119.615 6.90420   6
  -3 -11  -8 120.469 7.20795   5
   3 -11   9 3.33234 2.00145  18
   3 -12  -9 13.9944 2.94042   5
  -3 -12   9 9.52101 2.45971  18
   3 -12  -9 16.7390 3.06376   9
   3 -12  -8 7.62091 2.34343   5
   3  12  -8 5.25671 2.00989  15
  -3 -12   8 2.69603 1.39686  18
   3 -12  -8 5.91783 1.99971   9
   3  12  -7 63.3543 5.26894  15
  -3 -12   7 73.1279 5.41257  18
   3 -12  -7 52.8704 4.66991   9
   3  12  -6 15.8862 2.57561  12
   3  12  -6 13.8324 2.60949  15
  -3 -12   6 14.4497 2.55901  18
   3 -12  -6 13.9573 2.40231   9
   3  12  -5 121.737 6.48534  12
  -3 -12   5 130.411 6.69571  14
   3  12  -5 128.666 7.08627  15
  -3 -12   5 129.042 6.70550  18
   3 -12  -5 119.283 6.27155   9
   3  12  -4 130.400 6.56002  12
   3  12  -4 134.612 7.08638  15
  -3 -12   4 125.390 6.33849  18
  -3 -12   4 144.932 6.90435  14
   3  12  -3 14.9350 2.25499  12
  -3 -12   3 17.7387 2.42730  14
   3  12  -3 23.4705 2.89157  15
  -3 -12   3 18.4165 2.35504  18
   3  12  -2 8.70598 1.59675  11
   3  12  -2 7.09678 1.59266  12
  -3 -12   2 8.08351 1.72180  14
   3  12  -2 5.41721 1.55146  15
  -3 -12   2 6.89883 1.45106  18
  -3  12   2 6.84957 1.47776   8
[truncated: 2,572,461 more chars]
